# Supplementary material for: Towards a gene regulatory network shaping the fins of the Princess cichlid
Source: Sci Rep. 2018 Jun 25;8:9602. doi: 10.1038/s41598-018-27977-y (PMC6018552; doi:10.1038/s41598-018-27977-y)
Supplement: Supplementary file 2 — Supplementary data 1. [file 41598_2018_27977_MOESM2_ESM.xls]

## Sheet: mmp9 coexp
	Top mmp9 coexpressed genes in zebrafish							Genes coexpressed with mmp9, anxa2a and cd63 in zebrafish
	Rank	Gene	Function	Gene ID	Supportability	MR values		Rank	Symbol	Gene	Enterz ID	mmp9 MR values	anxa2a MR values	cd63 MR values	txn MR values	Average MR
	1	socs3b	suppressor of cytokine signaling 3b	406596	2	4.9		1	sdcbp	syndecan binding protein (syntenin)	325004	78.3	74.5	1.7	17.8	43.075		The lower MR values indicate stronger expression correlation in zebrafish
	2	fosl2	fos-like antigen 2	558921	2	8.1		2	cnn2	calponin 2	406658	107.6	22.6	21.2	42.6	48.5
	3	anxa2a	annexin A2a	325557	2	17.4		3	fosl2	fos-like antigen 2	558921	8.1	51.9	45.4	95.2	50.15			Genes tested in the first set of candidates
	4	socs3a	suppressor of cytokine signaling 3a	335409	3	17.9		4	socs3b	suppressor of cytokine signaling 3b	406596	4.9	70.8	138.8	32.4	61.725			Genes tested in the second set of candidates
	5	cebpb	CCAAT/enhancer binding protein (C/EBP), beta	140814	2	22.1		5	csrp1a	cysteine and glycine-rich protein 1a	378726	83	22.4	114.6	62	70.5			Genes not annotated in transcriptome of N. brichardi or had very low expression level in N. brichardi fins (<35 Cq values)
	6	hbegfa	heparin-binding EGF-like growth factor a	797938	1	23.4		6	sat1a.2	spermidine/spermine N1-acetyltransferase 1a, duplicate 2	431716	30.2	208.4	7.6	92	84.55
	7	sgk1	serum/glucocorticoid regulated kinase 1	324140	2	26.2		7	tagln2	transgelin 2	259183	180.9	27.8	29	104.3	85.5
	8	junba	jun B proto-oncogene a	407086	3	27.4		8	mmp14b	matrix metallopeptidase 14b (membrane-inserted)	566945	135.7	91	148.8	44.8	105.075
	9	cd63	CD63 molecule	321461	1	28.4		9	socs3a	suppressor of cytokine signaling 3a	335409	17.9	77	43.9	308.4	111.8
	10	atf3	activating transcription factor 3	393939	3	29.2		10	actn1	actinin, alpha 1	560400	149	11.6	53.5	234.9	112.25
	11	sat1a.2	spermidine/spermine N1-acetyltransferase 1a, duplicate 2	431716	1	30.2		11	arpc5a	actin related protein 2/3 complex, subunit 5A	336504	319.8	90.8	4.2	38.2	113.25
	12	sdc4	syndecan 4	568593	1	33.8		12	s100a10b	S100 calcium binding protein A10b	406276	192.2	1.4	25.7	247.9	116.8
	13	txn	thioredoxin	436734	1	35.9		13	junbb	jun B proto-oncogene b	336038	50	154.2	61.5	213.1	119.7
	14	rrad	Ras-related associated with diabetes	327396	1	49.8		14	junba	jun B proto-oncogene a	407086	27.4	85.6	70.3	297.8	120.275
	15	junbb	jun B proto-oncogene b	336038	3	50		15	tuba1b	tubulin, alpha 1b	373080	139.6	39.9	243.5	60.2	120.8
	16	dusp5	dual specificity phosphatase 5	114436	2	51.6		16	cebpb	CCAAT/enhancer binding protein (C/EBP), beta	140814	22.1	271.8	128.8	99.7	130.6
	17	si:dkey-260c8.4	si:dkey-260c8.4	100004261	1	60		17	LOC559066	myoferlin	559066	202.8	12.7	206.7	102.9	131.275
	18	rhogb	ras homolog family member Gb	336933	1	60.8		18	litaf	lipopolysaccharide-induced TNF factor	431731	97.7	116.9	52.2	282.1	137.225
	19	mcl1a	myeloid cell leukemia 1a	58122	1	65.5		19	elovl1b	ELOVL fatty acid elongase 1b	406725	111.8	16.9	28.5	416	143.3
	20	gadd45bb	growth arrest and DNA-damage-inducible, beta b	497646	3	71.7		20	arpc1b	actin related protein 2/3 complex, subunit 1B	335474	128.8	22.2	29.4	409	147.35
	21	sdcbp	syndecan binding protein (syntenin)	325004	1	78.3		21	ctsk	cathepsin K	550475	525	12.2	31.6	31.4	150.05
	22	zgc:110340	zgc:110340	541345	1	81.2		22	syngr2a	synaptogyrin 2a	563028	95.9	395.3	46.9	88.2	156.575
	23	sat1a.1	spermidine/spermine N1-acetyltransferase 1a, duplicate 1	565700	1	82.2		23	arpc3	actin related protein 2/3 complex, subunit 3	415204	461.8	92.8	19.4	53.6	156.9
	24	csrp1a	cysteine and glycine-rich protein 1a	378726	1	83		24	cst14b.1	cystatin 14b, tandem duplicate 1	768128	363.6	189.6	67.3	7.1	156.9
	25	iqgap1	IQ motif containing GTPase activating protein 1	100002928	1	85.2		25	zfp36l1b	zinc finger protein 36, C3H type-like 1b	323671	389.5	171.2	89.7	22.9	168.325
	26	ets2	v-ets avian erythroblastosis virus E26 oncogene homolog 2	326672	2	87.3		26	tpm4a	tropomyosin 4a	406437	567.3	22.6	24	89.4	175.825
	27	hbegfb	heparin-binding EGF-like growth factor b	407664	1	90.1		27	psme1	proteasome (prosome, macropain) activator subunit 1 (PA28 alpha)	30648	320.6	148.7	120.2	117	176.625
	28	dusp2	dual specificity phosphatase 2	445057	2	91.2		28	zgc:110340	zgc:110340	541345	81.2	244.9	106.6	329.1	190.45
	29	syngr2a	synaptogyrin 2a	563028	1	95.9		29	arpc5b	actin related protein 2/3 complex, subunit 5B	399482	231	126	103.2	310.6	192.7
	30	zgc:153073	zgc:153073	570830	2	96.9		30	anxa1a	annexin A1a	334724	410.5	3.5	115.5	244.6	193.525
	31	gmppb	GDP-mannose pyrophosphorylase B	445097	1	97.4		31	abracl	ABRA C-terminal like	336650	128.9	171	411	137.8	212.175
	32	litaf	lipopolysaccharide-induced TNF factor	431731	1	97.7		32	tax1bp3	Tax1 (human T-cell leukemia virus type I) binding protein 3	406779	462.6	61.9	296.6	34.5	213.9
	33	cnn2	calponin 2	406658	1	107.6		33	zgc:153867	zgc:153867	337226	280.1	122.2	252.8	212.2	216.825
	34	elovl1b	ELOVL fatty acid elongase 1b	406725	1	111.8		34	glb1l	galactosidase, beta 1-like	100001628	462.1	287.5	76.5	60.8	221.725
	35	ctsla	cathepsin La	321453	1	115.7		35	irf9	interferon regulatory factor 9	403013	449.6	87.9	138.2	228.6	226.075
	36	ncf1	neutrophil cytosolic factor 1	378966	1	120.8		36	psme2	proteasome (prosome, macropain) activator subunit 2 (PA28 beta)	30647	319.2	129.9	175.5	298.4	230.75
	37	gadd45g	growth arrest and DNA-damage-inducible, gamma	402991	2	123.3		37	cyba	cytochrome b-245, alpha polypeptide	393551	315.9	209.6	154.6	326	251.525
	38	zgc:153997	zgc:153997	572469	2	123.6		38	anxa11a	annexin A11a	368215	699.2	117	27	213.3	264.125
	39	coro1a	coronin, actin binding protein, 1A	100002113	1	124.7		39	rps26l	ribosomal protein S26, like	393715	597.8	283.9	137.2	121.9	285.2
	40	pfkfb3	6-phosphofructo-2-kinase/fructose-2,6-biphosphatase 3	554477	1	126		40	rpl5a	ribosomal protein L5a	326961	658.6	212.8	147.2	130.3	287.225
	41	arpc1b	actin related protein 2/3 complex, subunit 1B	335474	1	128.8		41	rps15	ribosomal protein S15	337148	405.3	363.1	256.7	146.8	292.975
	42	abracl	ABRA C-terminal like	336650	1	128.9		42	rps15a	ribosomal protein S15a	336764	559.3	334.9	223.7	104.6	305.625
	43	spi1b	Spi-1 proto-oncogene b	30117	2	129		43	rpl7	ribosomal protein L7	336710	703.7	260.8	103.2	171.1	309.7
	44	gmppab	GDP-mannose pyrophosphorylase Ab	393469	1	129.4		44	mhc1zba	major histocompatibility complex class I ZBA	791453	405.9	343	168.2	335.3	313.1
	45	mmp14b	matrix metallopeptidase 14b (membrane-inserted)	566945	1	135.7		45	rps21	ribosomal protein S21	394166	508	393.7	231.1	169.9	325.675
	46	tuba1b	tubulin, alpha 1b	373080	1	139.6		46	ctssb.2	cathepsin Sb, tandem duplicate 2	337572	481.6	367	186.7	443.2	369.625
	47	alox5ap	arachidonate 5-lipoxygenase-activating protein	337376	2	145.7		47	rpl7a	ribosomal protein L7a	337010	704.2	376.4	233.6	290.2	401.1
	48	irf1b	interferon regulatory factor 1b	792160	2	148.1		48	anxa3b	annexin A3b	492336	604.1	221.4	404.9	434.9	416.325
	49	actn1	actinin, alpha 1	560400	1	149
	50	si:dkey-8k3.2	si:dkey-8k3.2	794635	2	154
	51	lgals9l1	lectin, galactoside-binding, soluble, 9 (galectin 9)-like 1	337597	1	165.9
	52	tagln2	transgelin 2	259183	1	180.9
	53	gadd45aa	growth arrest and DNA-damage-inducible, alpha, a	393548	1	181.1
	54	gmfg	glia maturation factor, gamma	677752	2	182.6
	55	capgb	capping protein (actin filament), gelsolin-like b	336597	1	187.9
	56	s100a10b	S100 calcium binding protein A10b	406276	2	192.2
	57	cfp	complement factor properdin	556399	1	198.8
	58	LOC559066	myoferlin	559066	1	202.8
	59	nfkb2	nuclear factor of kappa light polypeptide gene enhancer in B-cells 2 (p49/p100)	415100	1	210.9
	60	vegfaa	vascular endothelial growth factor Aa	30682	1	219.8
	61	vamp8	vesicle-associated membrane protein 8 (endobrevin)	327007	1	225.4
	62	arpc5b	actin related protein 2/3 complex, subunit 5B	399482	2	231
	63	fosab	v-fos FBJ murine osteosarcoma viral oncogene homolog Ab	394198	3	233.4
	64	gadd45ab	growth arrest and DNA-damage-inducible, alpha, b	431763	1	236.2
	65	tspan35	tetraspanin 35	393380	1	240.3
	66	tnfaip8l2a	tumor necrosis factor, alpha-induced protein 8-like 2a	723996	2	243.5
	67	caspa	caspase a	57933	1	251.1
	68	actb1	actin, beta 1	57934	1	251.2
	69	xbp1	X-box binding protein 1	140614	2	254.5
	70	pdlim1	PDZ and LIM domain 1 (elfin)	550568	1	257
	71	mycb	v-myc avian myelocytomatosis viral oncogene homolog b	393141	1	258.1
	72	klf6a	Kruppel-like factor 6a	280650	2	267.5
	73	zgc:153867	zgc:153867	337226	1	280.1
	74	f13a1b	coagulation factor XIII, A1 polypeptide b	561287	1	283.5
	75	rgs13	regulator of G-protein signaling 13	100037359	1	287.8
	76	ptprc	protein tyrosine phosphatase, receptor type, C	559154	1	288
	77	gbp1	guanylate binding protein 1	436615	1	303.8
	78	myl12.1	myosin, light chain 12, genome duplicate 1	326719	1	310.6
	79	slc7a7	solute carrier family 7 (amino acid transporter light chain, y+L system), member 7	641560	1	313.6
	80	efhd2	EF-hand domain family, member D2	571114	1	314.7
	81	LOC792676	N-myc-interactor	792676	2	314.9
	82	cyba	cytochrome b-245, alpha polypeptide	393551	2	315.9
	83	psme2	proteasome (prosome, macropain) activator subunit 2 (PA28 beta)	30647	3	319.2
	84	card9	caspase recruitment domain family, member 9	796425	1	319.4
	85	arpc5a	actin related protein 2/3 complex, subunit 5A	336504	1	319.8
	86	psme1	proteasome (prosome, macropain) activator subunit 1 (PA28 alpha)	30648	3	320.6
	87	gsr	glutathione reductase	553575	1	323.3
	88	steap4	STEAP family member 4	550429	1	328.2
	89	rnaseka	ribonuclease, RNase K a	751692	1	331.6
	90	cebpa	CCAAT/enhancer binding protein (C/EBP), alpha	140815	1	332.5
	91	cdh1	cadherin 1, type 1, E-cadherin (epithelial)	114424	2	336.4
	92	ero1l	ERO1-like (S. cerevisiae)	393321	1	338.2
	93	wasb	Wiskott-Aldrich syndrome (eczema-thrombocytopenia) b	335158	2	347.2
	94	cst14b.1	cystatin 14b, tandem duplicate 1	768128	1	363.6
	95	ptpn6	protein tyrosine phosphatase, non-receptor type 6	335573	2	373.4
	96	stx11a	syntaxin 11a	405846	1	373.9
	97	ier5l	immediate early response 5-like	326935	1	375.3
	98	ptp4a1	protein tyrosine phosphatase type IVA, member 1	493615	1	379.5
	99	zgc:92360	zgc:92360	436988	1	383.1
	100	zfp36l1b	zinc finger protein 36, C3H type-like 1b	323671	1	389.5

## Sheet: cx43 coexp
	Top cx43 coexpressed genes in zebrafish							Genes coexpressed with cx43, dpysl5a and pfkpa in zebrafish
	Rank	Gene	Function	Gene ID	Supportability	MR values		Rank	Symbol	Gene	Enterz ID	cx43 MR values	dpysl5a MR values	pfkpa MR values	Average MR values
	1	syt4	synaptotagmin IV	335357	1	6.9		1	syt4	synaptotagmin IV	335357	6.9	15.3	111.5	44.6		The lower MR values indicate stronger expression correlation in zebrafish
	2	dpysl5a	dihydropyrimidinase-like 5a	324416	1	11.3		2	sulf2b	sulfatase 2b	322056	43.9	129.2	30	67.7
	3	aldocb	aldolase C, fructose-bisphosphate, b	369193	1	34.3		3	gnao1a	guanine nucleotide binding protein (G protein), alpha activating activity polypeptide O, a	393760	103.2	68.7	136.1	102.7			Genes tested in the first set of candidates
	4	snap25a	synaptosomal-associated protein, 25a	30712	1	43.4		4	zgc:136929	zgc:136929	678649	96.3	94.6	152.4	114.4			Genes tested in the second set of candidates
	5	sulf2b	sulfatase 2b	322056	1	43.9		5	atp6v1b2	ATPase, H+ transporting, lysosomal, V1 subunit B2	359840	84.1	67.8	194.1	115.3			Genes not annotated in transcriptome of N. brichardi or had very low expression level in N. brichardi fins (<35 Cq values)
	6	gng3	guanine nucleotide binding protein (G protein), gamma 3	114462	1	46.1		6	adcyap1b	adenylate cyclase activating polypeptide 1b	335625	60	79.8	245.2	128.3
	7	gpm6aa	glycoprotein M6Aa	368223	1	47.6		7	ywhah	tyrosine 3-monooxygenase/tryptophan 5-monooxygenase activation protein, eta polypeptide	406443	189.5	20.6	179.6	129.9
	8	islr2	immunoglobulin superfamily containing leucine-rich repeat 2	541396	1	53.3		8	atp1a3a	ATPase, Na+/K+ transporting, alpha 3a polypeptide	64610	81.1	104.9	251.1	145.7
	9	adcyap1b	adenylate cyclase activating polypeptide 1b	335625	1	60		9	nell2b	NEL-like 2b	336082	138.3	96.9	230	155.1
	10	pfkpa	phosphofructokinase, platelet a	560944	1	64.9		10	islr2	immunoglobulin superfamily containing leucine-rich repeat 2	541396	53.3	34.9	384.6	157.6
	11	mab21l1	mab-21-like 1	246091	1	68.2		11	acsl6	acyl-CoA synthetase long-chain family member 6	566863	236.4	73.4	164.2	158
	12	stmn2a	stathmin 2a	449651	2	71.2		12	aplp1	amyloid beta (A4) precursor-like protein 1	404233	93.5	59.8	349.4	167.6
	13	sncb	synuclein, beta	393944	1	79.9		13	gap43	growth associated protein 43	30608	211.4	79.4	221	170.6
	14	atp1a3a	ATPase, Na+/K+ transporting, alpha 3a polypeptide	64610	1	81.1		14	tubb5	tubulin, beta 5	386701	189.5	9.5	349.9	183
	15	atp6v1b2	ATPase, H+ transporting, lysosomal, V1 subunit B2	359840	1	84.1		15	kif5aa	kinesin family member 5A, a	566086	132.3	69.5	363.1	188.3
	16	atp6v1e1b	ATPase, H+ transporting, lysosomal, V1 subunit E1b	192335	2	89.4		16	slc32a1	solute carrier family 32 (GABA vesicular transporter), member 1	798575	136.4	63.3	379.4	193
	17	aplp1	amyloid beta (A4) precursor-like protein 1	404233	1	93.5		17	calm3b	calmodulin 3b (phosphorylase kinase, delta)	321808	168.6	222.9	211.5	201
	18	zgc:136929	zgc:136929	678649	1	96.3		18	tspan7b	tetraspanin 7b	449539	109	93.9	405	202.6
	19	rbfox1	RNA binding protein, fox-1 homolog (C. elegans) 1	449554	1	100		19	lhfpl3	lipoma HMGIC fusion partner-like 3	445050	190.7	129.8	295	205.2
	20	gnao1a	guanine nucleotide binding protein (G protein), alpha activating activity polypeptide O, a	393760	1	103.2		20	zgc:65894	zgc:65894	335798	200.3	71.8	375.6	215.9
	21	apba2b	amyloid beta (A4) precursor protein-binding, family A, member 2b	327160	1	103.7		21	si:dkey-35i13.1	si:dkey-35i13.1	795516	172.2	109.2	369.9	217.1
	22	slc6a1b	solute carrier family 6 (neurotransmitter transporter), member 1b	492490	1	105.8		22	rab41	RAB41, member RAS oncogene family	406674	350.9	263.6	75.4	230
	23	tspan7b	tetraspanin 7b	449539	1	109		23	nptx1l	neuronal pentraxin 1 like	405872	322.9	322.1	91.9	245.6
	24	bhlhe22	basic helix-loop-helix family, member e22	393930	1	115.4		24	gng13b	guanine nucleotide binding protein (G protein), gamma 13b	436673	302.6	312.4	175.3	263.4
	25	neurod1	neuronal differentiation 1	30169	1	117.2		25	rab3c	RAB3C, member RAS oncogene family	436803	285.2	108.2	414.6	269.3
	26	atp6ap2	ATPase, H+ transporting, lysosomal accessory protein 2	406296	2	121.4		26	col1a1a	collagen, type I, alpha 1a	337158	259.2	250.9	366	292
	27	tubb2	tubulin, beta 2A class IIa	554127	1	121.7		27	sparc	secreted protein, acidic, cysteine-rich (osteonectin)	321357	186.4	303.7	404	298
	28	slc1a2b	solute carrier family 1 (glial high affinity glutamate transporter), member 2b	335836	1	123.6		28	sult4a1	sulfotransferase family 4A, member 1	678517	262.7	297.5	334.5	298.2
	29	arl6ip1	ADP-ribosylation factor-like 6 interacting protein 1	394087	1	127		29	fgf13a	fibroblast growth factor 13a	492758	395.1	255.1	259.2	303.1
	30	kif5aa	kinesin family member 5A, a	566086	1	132.3		30	chga	chromogranin A	450039	309.2	282.4	383.6	325.1
	31	slc32a1	solute carrier family 32 (GABA vesicular transporter), member 1	798575	1	136.4
	32	nell2b	NEL-like 2b	336082	1	138.3
	33	atp6v1h	ATPase, H+ transporting, lysosomal V1 subunit H	286779	1	139
	34	sncgb	synuclein, gamma b (breast cancer-specific protein 1)	553679	1	153.7
	35	zgc:153426	zgc:153426	767746	1	159.7
	36	ptprna	protein tyrosine phosphatase, receptor type, Na	324790	1	167.3
	37	calm3b	calmodulin 3b (phosphorylase kinase, delta)	321808	1	168.6
	38	si:ch211-251b21.1	si:ch211-251b21.1	571720	1	169.3
	39	aspn	asporin (LRR class 1)	65228	1	171.8
	40	si:dkey-35i13.1	si:dkey-35i13.1	795516	1	172.2
	41	atp6v1c1a	ATPase, H+ transporting, lysosomal, V1 subunit C1a	368907	1	174.4
	42	atp6v1g1	ATPase, H+ transporting, lysosomal, V1 subunit G1	335025	1	181.1
	43	sparc	secreted protein, acidic, cysteine-rich (osteonectin)	321357	1	186.4
	44	cotl1	coactosin-like F-actin binding protein 1	336381	2	186.7
	45	ywhaba	tyrosine 3-monooxygenase/tryptophan 5-monooxygenase activation protein, beta polypeptide a	323055	1	188.4
	46	tubb5	tubulin, beta 5	386701	1	189.5
	47	ywhah	tyrosine 3-monooxygenase/tryptophan 5-monooxygenase activation protein, eta polypeptide	406443	1	189.5
	48	lhfpl3	lipoma HMGIC fusion partner-like 3	445050	1	190.7
	49	col1a2	collagen, type I, alpha 2	336471	2	191.4
	50	calm3a	calmodulin 3a (phosphorylase kinase, delta)	327379	1	191.8
	51	hmp19	HMP19 protein	324971	1	194
	52	adam23	ADAM metallopeptidase domain 23	794175	1	197.4
	53	thbs4b	thrombospondin 4b	252850	1	200
	54	zgc:65894	zgc:65894	335798	1	200.3
	55	elavl4	ELAV like neuron-specific RNA binding protein 4	30737	1	206
	56	gap43	growth associated protein 43	30608	2	211.4
	57	postnb	periostin, osteoblast specific factor b	337176	2	211.5
	58	cdh11	cadherin 11, type 2, OB-cadherin (osteoblast)	30461	1	216.5
	59	olfml3b	olfactomedin-like 3b	562022	1	227.1
	60	acsl6	acyl-CoA synthetase long-chain family member 6	566863	1	236.4
	61	atp6v0d1	ATPase, H+ transporting, lysosomal V0 subunit d1	322811	2	251.4
	62	cdk5r2a	cyclin-dependent kinase 5, regulatory subunit 2a (p39)	550231	1	258.6
	63	col1a1a	collagen, type I, alpha 1a	337158	1	259.2
	64	calb2b	calbindin 2b	393684	1	261.3
	65	sh3gl2	SH3-domain GRB2-like 2	394091	1	262.2
	66	sult4a1	sulfotransferase family 4A, member 1	678517	1	262.7
	67	scg5	secretogranin V	393699	1	270
	68	rab3c	RAB3C, member RAS oncogene family	436803	1	285.2
	69	loxl2b	lysyl oxidase-like 2b	791144	2	285.4
	70	clta	clathrin, light chain A	406318	1	285.9
	71	ywhaqb	tyrosine 3-monooxygenase/tryptophan 5-monooxygenase activation protein, theta polypeptide b	335195	1	287.6
	72	arpc1b	actin related protein 2/3 complex, subunit 1B	335474	1	289.5
	73	scn8aa	sodium channel, voltage gated, type VIII, alpha subunit a	58152	1	289.6
	74	stmn4	stathmin-like 4	406710	1	292.9
	75	ap2m1a	adaptor-related protein complex 2, mu 1 subunit, a	321051	1	296.5
	76	gng13b	guanine nucleotide binding protein (G protein), gamma 13b	436673	1	302.6
	77	ptprn2	protein tyrosine phosphatase, receptor type, N polypeptide 2	325033	1	304.8
	78	rundc3ab	RUN domain containing 3Ab	393118	1	309.2
	79	chga	chromogranin A	450039	1	309.2
	80	nr2f1a	nuclear receptor subfamily 2, group F, member 1a	30418	1	311.5
	81	dip2ca	DIP2 disco-interacting protein 2 homolog Ca (Drosophila)	563890	1	319.2
	82	nptx1l	neuronal pentraxin 1 like	405872	1	322.9
	83	tfap2b	transcription factor AP-2 beta	550545	1	324.9
	84	syn1	synapsin I	570672	1	327.6
	85	calb2a	calbindin 2a	393691	1	332.3
	86	rab41	RAB41, member RAS oncogene family	406674	1	350.9
	87	thbs1	thrombospondin 1	561901	1	351.1
	88	reep5	receptor accessory protein 5	337237	1	351.8
	89	atp2b2	ATPase, Ca++ transporting, plasma membrane 2	557430	1	352.5
	90	lin7b	lin-7 homolog B (C. elegans)	553768	1	353.2
	91	s100b	S100 calcium binding protein, beta (neural)	436825	1	354.7
	92	nrxn1a	neurexin 1a	565531	1	359.2
	93	gpr85	G protein-coupled receptor 85	793299	1	359.9
	94	ap2b1	adaptor-related protein complex 2, beta 1 subunit	334632	1	362.4
	95	idh2	isocitrate dehydrogenase 2 (NADP+), mitochondrial	386951	1	368.1
	96	pvalb6	parvalbumin 6	402806	1	368.4
	97	vsx1	visual system homeobox 1 homolog, chx10-like	30598	1	368.5
	98	foxg1a	forkhead box G1a	30274	2	370.4
	99	gad2	glutamate decarboxylase 2	550403	1	374.4
	100	myl1	myosin, light chain 1, alkali; skeletal, fast	336165	3	375.6

## Sheet: sema3d coexp
	Top sema3d coexpressed genes in zebrafish							Genes coexpressed with sema3d, angptl5/7 and c1qtn5 in zebrafish
	Rank	Gene	Function	Gene ID	Supportability	MR values		Rank	Symbol	Gene	Enterz ID	sema3d MR values	angptl5 MR values	angptl7 MR values	c1qtnf5 MR values	Average MR
	1	angptl7	angiopoietin-like 7	450053	1	2		1	ecrg4a	esophageal cancer related gene 4a	791762	13.3	11.5	28.8	23.7	19.325		The lower MR values indicate stronger expression correlation in zebrafish
	2	c1qtnf5	C1q and tumor necrosis factor related protein 5	555815	1	12		2	si:dkey-19p15.7	si:dkey-19p15.7	564830	23.7	8.4	200	2	58.525
	3	ecrg4a	esophageal cancer related gene 4a	791762	1	13.3		3	myoc	myocilin	548602	44.7	114.5	1.4	123.3	70.975			Genes tested in the first set of candidates
	4	si:dkey-19p15.7	si:dkey-19p15.7	564830	1	23.7		4	thbs4b	thrombospondin 4b	252850	23.8	125.1	9.2	151.2	77.325			Genes tested in the second set of candidates
	5	thbs4b	thrombospondin 4b	252850	1	23.8		5	dcn	decorin	64698	32.6	92.1	204.5	5.7	83.725			Genes not annotated in transcriptome of N. brichardi or had very low expression level in N. brichardi fins (<35 Cq values)
	6	angptl5	angiopoietin-like 5	566212	1	26.1		6	spon2b	spondin 2b, extracellular matrix protein	30202	50.5	116.3	22.2	157.3	86.575
	7	dcn	decorin	64698	1	32.6		7	col1a1a	collagen, type I, alpha 1a	337158	70.5	127.8	95.2	114.7	102.05
	8	bmp4	bone morphogenetic protein 4	30612	1	37		8	lox	lysyl oxidase	404621	65.5	2.8	354.2	4.2	106.675
	9	myoc	myocilin	548602	1	44.7		9	thbs3a	thrombospondin 3a	252849	90.9	117.5	275.6	17.9	125.475
	10	spon2b	spondin 2b, extracellular matrix protein	30202	1	50.5		10	mmp2	matrix metallopeptidase 2	337179	161.2	149.2	188.5	14.5	128.35
	11	lox	lysyl oxidase	404621	1	65.5		11	postnb	periostin, osteoblast specific factor b	337176	82.6	279.4	208.8	36.6	151.85
	12	col11a1a	collagen, type XI, alpha 1a	565402	1	69		12	ifitm5	interferon induced transmembrane protein 5	100005237	77.4	340.1	129.7	88	158.8
	13	mybphb	myosin binding protein Hb	321053	3	70		13	sparc	secreted protein, acidic, cysteine-rich (osteonectin)	321357	198.3	448.2	149.5	133.7	232.425
	14	col1a1a	collagen, type I, alpha 1a	337158	1	70.5		14	sepp1a	selenoprotein P, plasma, 1a	352931	188.8	537.1	120.2	88.5	233.65
	15	ifitm5	interferon induced transmembrane protein 5	100005237	1	77.4		15	col5a2a	collagen, type V, alpha 2a	564821	157.9	311.4	263.4	262.6	248.825
	16	atp2a1	ATPase, Ca++ transporting, cardiac muscle, fast twitch 1	260440	3	78.8		16	msxd	muscle segment homeobox D	30531	107.4	575.8	296.6	35.5	253.825
	17	postnb	periostin, osteoblast specific factor b	337176	2	82.6		17	si:ch1073-459j12.1	si:ch1073-459j12.1	567630	417.1	186.4	393.4	54.8	262.925
	18	thbs3a	thrombospondin 3a	252849	1	90.9		18	plod1a	procollagen-lysine 1, 2-oxoglutarate 5-dioxygenase 1a	777635	533.9	271.1	243.2	61.4	277.4
	19	igfbp2a	insulin-like growth factor binding protein 2a	794176	1	95		19	aspn	asporin (LRR class 1)	65228	528.4	288.2	186.2	127.9	282.675
	20	lect1	leukocyte cell derived chemotaxin 1	791772	1	101.8		20	col10a1a	collagen, type X, alpha 1a	558919	188.3	491.8	69.3	383.9	283.325
	21	smyhc1	slow myosin heavy chain 1	321552	2	104.7		21	hgd	homogentisate 1,2-dioxygenase	259189	248	65.5	417.8	405.1	284.1
	23	myl1	myosin, light chain 1, alkali; skeletal, fast	336165	3	107.4		23	col1a2	collagen, type I, alpha 2	336471	164.9	476.8	337.6	224.8	301.025
	24	sptb	spectrin, beta, erythrocytic	58040	1	110		24	lamb1a	laminin, beta 1a	286830	478.4	268.5	395	137.5	319.85
	25	ckmb	creatine kinase, muscle b	794752	3	110.9		25	igfbp2a	insulin-like growth factor binding protein 2a	794176	95	659.1	380.9	447	395.5
	26	tmem38a	transmembrane protein 38A	393874	3	111.5		26	crtap	cartilage associated protein	406626	622.6	204.3	533.2	230.2	397.575
	27	tnnc2	troponin C type 2 (fast)	58082	3	112.4		27	pgam2	phosphoglycerate mutase 2 (muscle)	572733	215.9	630.4	242.8	533.8	405.725
	28	ckma	creatine kinase, muscle a	30095	3	131.1		28	tnnt3b	troponin T type 3b (skeletal, fast)	100003572	359.9	490.2	165.7	614.4	407.55
	29	srl	sarcalumenin	449670	2	133.9		29	ldb3b	LIM domain binding 3b	334100	199.4	889.6	237	310.5	409.125
	30	col11a2	collagen, type XI, alpha 2	561679	1	134		30	hoxa11b	homeobox A11b	30382	178.1	794.5	486.2	194.2	413.25
	31	fkbp10b	FK506 binding protein 10b	324381	2	136.6		31	cav3	caveolin 3	449679	175.2	597.5	343.5	544.8	415.25
	32	col2a1a	collagen, type II, alpha 1a	562496	1	140.8		32	rgs5a	regulator of G-protein signaling 5a	573765	572.7	246.8	285.8	598.8	426.025
	33	casq2	calsequestrin 2	114410	2	141		33	mybphb	myosin binding protein Hb	321053	70	872.6	73.3	708.6	431.125
	34	gli3	GLI family zinc finger 3	403042	1	147.1
	35	vmhc	ventricular myosin heavy chain	30616	2	147.6
	36	dlx5a	distal-less homeobox 5a	30569	1	151.3
	37	myl10	myosin, light chain 10, regulatory	550569	2	153.2
	38	tpma	alpha-tropomyosin	30324	1	157.2
	39	col9a3	collagen, type IX, alpha 3	567110	1	157.8
	40	col5a2a	collagen, type V, alpha 2a	564821	2	157.9
	41	mmp2	matrix metallopeptidase 2	337179	2	161.2
	42	col1a2	collagen, type I, alpha 2	336471	2	164.9
	43	mxra8a	matrix-remodelling associated 8a	562784	1	170.4
	44	cav3	caveolin 3	449679	2	175.2
	45	myog	myogenin	30200	3	175.7
	46	actn3b	actinin alpha 3b	323320	3	176
	47	hoxa11b	homeobox A11b	30382	3	178.1
	48	mafa	v-maf avian musculoaponeurotic fibrosarcoma oncogene homolog A	100000492	3	180.1
	49	col9a1b	collagen, type IX, alpha 1b	406548	1	181.8
	50	cldn1	claudin 1	81590	1	182.1
	51	neb	nebulin	566928	3	182.4
	52	col10a1a	collagen, type X, alpha 1a	558919	1	188.3
	53	sepp1a	selenoprotein P, plasma, 1a	352931	1	188.8
	54	mylpfa	myosin light chain, phosphorylatable, fast skeletal muscle a	30429	3	192.6
	55	sparc	secreted protein, acidic, cysteine-rich (osteonectin)	321357	1	198.3
	56	ldb3b	LIM domain binding 3b	334100	1	199.4
	57	acta1a	actin, alpha 1a, skeletal muscle	550445	1	199.6
	58	ndnf	neuron-derived neurotrophic factor	561437	1	202.3
	59	LOC553296	sarcoplasmic reticulum histidine-rich calcium-binding protein	553296	1	206.3
	60	tnni2b.1	troponin I type 2b (skeletal, fast), tandem duplicate 1	550249	3	211.3
	61	actc1b	actin, alpha, cardiac muscle 1b	58114	2	211.4
	62	gpib	glucose-6-phosphate isomerase b	246095	1	212.9
	63	pgam2	phosphoglycerate mutase 2 (muscle)	572733	2	215.9
	64	ttna	titin a	317731	2	222
	65	ns:zf-e68	ns:zf-e68	100008070	3	232.3
	66	col9a2	procollagen, type IX, alpha 2	321212	1	234.7
	67	emp2	epithelial membrane protein 2	445506	1	236.4
	68	ak1	adenylate kinase 1	445486	1	241.7
	69	cdon	cell adhesion associated, oncogene regulated	280652	1	247.8
	70	hgd	homogentisate 1,2-dioxygenase	259189	1	248
	71	pah	phenylalanine hydroxylase	378962	2	251.6
	72	sh3bgr	SH3 domain binding glutamate-rich protein	445130	1	252.1
	73	kera	keratocan	567017	1	257.6
	74	tpm1	tropomyosin 1 (alpha)	393908	2	260.1
	75	chrna1	cholinergic receptor, nicotinic, alpha 1 (muscle)	30725	3	264.9
	76	hoxa2b	homeobox A2b	30325	2	272.9
	77	hoxd10a	homeobox D10a	30404	2	274.8
	78	bhmt	betaine-homocysteine methyltransferase	322228	2	275.4
	79	dlx1a	distal-less homeobox 1a	30568	1	284.5
	80	zgc:92360	zgc:92360	436988	1	294.4
	81	nexn	nexilin (F actin binding protein)	573301	1	295.2
	82	boc	BOC cell adhesion associated, oncogene regulated	334628	1	296.3
	83	tnnt3a	troponin T type 3a (skeletal, fast)	58084	3	296.7
	84	txlnba	taxilin beta a	563018	1	321.4
	85	crabp2a	cellular retinoic acid binding protein 2, a	171480	1	323.1
	86	pdlim7	PDZ and LIM domain 7	393813	1	327.5
	87	cacng1a	calcium channel, voltage-dependent, gamma subunit 1a	322013	3	335.3
	88	mybpc3	myosin binding protein C, cardiac	556489	2	337.3
	89	acy3.2	aspartoacylase (aminocyclase) 3, tandem duplicate 2	436619	1	345.1
	90	tbx15	T-box 15	246222	1	347.4
	91	zgc:66156	zgc:66156	393472	2	350.7
	92	naalad2	N-acetylated alpha-linked acidic dipeptidase 2	393247	1	355.6
	93	tnnt3b	troponin T type 3b (skeletal, fast)	100003572	3	359.9
	94	si:ch211-251b21.1	si:ch211-251b21.1	571720	1	363.2
	95	alas2	aminolevulinate, delta-, synthase 2	64607	2	371
	96	slc25a4	solute carrier family 25 (mitochondrial carrier; adenine nucleotide translocator), member 4	327067	1	372.1
	97	im:6909388	im:6909388	100003444	1	374
	98	nkx2.3	NK2 homeobox 3	30698	1	375.2
	99	eya1	EYA transcriptional coactivator and phosphatase 1	30436	1	377.6
	100	hoxa10b	homeobox A10b	30391	3	383.4

## Sheet: Enriched motifs & TFs
	Rank	Motif	Count	E value	Width		Motif	TF_PWM	E-value			Rank	Motif	Count	E value	Width		Motif	TF_PWM	E-value
	1	YYCHCTMYBNVBYCVHCYBCTSCHSCWY	9	2	28		YYCHCTMYBNVBYCVHCYBCTSCHSCWY					1	YSNNCCMTCCTCYYC	12	0.000788	15		YSNNCCMTCCTCYYC
	2	RMMGSTGRCMGCCTGCWGCTS	11	27	21		RMMGSTGRCMGCCTGCWGCTS	HEB_M00698	5.7279e-05			2	SBVRGSSKCGSYV	14	0.0177	13		SBVRGSSKCGSYV
	3	AAAAKRAAAAAAAMWAAMAAA	11	70	21			myogenin_M00712	9.6605e-05			3	HTCCAKVCMTCSAKSS	9	0.0272	16		HTCCAKVCMTCSAKSS
	4	TYYCTYWCWCTSYTTSTGCMY	11	0.31	21		AAAAKRAAAAAAAMWAAMAAA	FOXP1_M00987	4.1248e-08			4	GRKGSTSSG	19	0.0333	9		GRKGSTSSG	CAC-binding_M00720	3.8393e-08
	5	MACWGWKTTMMWSCAGCAYKY	11	160	21			Foxj1/HFH4_M00742	3.3936e-07			5	CYTSMCCGWGMDSYM	7	0.0977	15			Zic3_M00450	4.6307e-05
	6	GMAGCAKSAACAGMR	11	1200	15			HSF_M00163	1.4688e-06			6	SSKCCTCC	43	0.113	8		CYTSMCCGWGMDSYM
	7	SMTGYTKMTKKGARG	10	660	15			FOXD3_M00130	3.0383e-06			7	SGGCAGCBKYGB	10	0.148	12		SSKCCTCC
	8	CAGYTRRWCHSTCWG	11	430	15		TYYCTYWCWCTSYTTSTGCMY					8	AGCWGSAGRMKGWSASC	7	0.226	17		SGGCAGCBKYGB	LBP-1_M00644	9.9817e-06
	9	CMCACAMAMSCACSMACVCWS	6	8600	21		MACWGWKTTMMWSCAGCAYKY					9	CSGRGMSSSMS	10	0.306	11			E12_M00693	1.0627e-05
	10	KKVWSCWGWGGBGBT	10	8700	15		GMAGCAKSAACAGMR	Rest/NRSF_M01028	1.9796e-08			10	GGGVBYCGCTCKG	6	0.343	13		AGCWGSAGRMKGWSASC	PPARgamma-RXRalpha,_M00515	1.9814e-05
	11	CWCAKSCACMMTSMC	11	14000	15		SMTGYTKMTKKGARG					11	VSKCCTCCAGSK	11	0.487	12			LBP-1_M00644	2.9232e-05
	12	RSAYYCRGAGSCHBCVRVMW	10	19000	20		CAGYTRRWCHSTCWG					12	CBCTTTCYTYC	15	0.557	11		CSGRGMSSSMS
	13	CCTYMASSTGRRSCC	11	24000	15		CMCACAMAMSCACSMACVCWS	NGFI-C_M00244	7.3443e-05			13	YAKRSSYMGAGGGM	7	0.716	14		GGGVBYCGCTCKG	NF-kappaB_M00051	7.4163e-05
	14	ATHTVMMWCASTKTRRCTG	10	43000	19		KKVWSCWGWGGBGBT					14	CCGCCRYYHGVCM	7	0.728	13		VSKCCTCCAGSK
	15	KGRKSTGDCKGTMAKKGAGGGKGKAGA	6	13000	27		CWCAKSCACMMTSMC	ZNF219_M01122	9.3924e-05			15	HVSVVCYGAAGGARM	9	1.21	15		CBCTTTCYTYC
	16	CTYWYCAGCAKTGSWKCAGYTCCC	6	89000	24		RSAYYCRGAGSCHBCVRVMW					16	HAACGCTRCYGBCW	6	1.85	14		YAKRSSYMGAGGGM
	17	AAMRTWYCWTRYKKBAKMWKRMACWSAGSWRYHCWCA	7	85000	37		CCTYMASSTGRRSCC					17	CMWCKTCSTC	8	2.11	10		CCGCCRYYHGVCM
	18	GGMKRCTSTCTSACA	7	330000	15		ATHTVMMWCASTKTRRCTG					18	KGSGWGSGTGVVNGWG	6	2.68	16		HVSVVCYGAAGGARM
	19	GRGGCTGSSDT	11	890000	11		KGRKSTGDCKGTMAKKGAGGGKGKAGA	VDR_M00444	2.6508e-07			19	KSGYCNTCTSCTGCT	6	3.09	15		HAACGCTRCYGBCW
	20	GSMAYGTYACWGCAR	11	1200000	15			ZNF219_M01122	7.0909e-06			20	RGKGGSGKNGRVSGGG	6	3.4	16		CMWCKTCSTC	c-Myc_M01145	5.012e-07
	21	YWWCCCRWCASCT	9	220000	13			MAZ_M00649	1.3987e-05			21	HAGRGVSTCCHSCTGG	6	3.62	16			PU.1_M00658	1.6962e-06
	22	RYYCHKBTRTTTYTBTKDKK	10	160000	20		CTYWYCAGCAKTGSWKCAGYTCCC					22	CCGCSGMSCVS	6	3.68	11			ATF6_M00483	1.1404e-05
	23	MRCTSCWGWGAKSWKTTKMAG	11	280000	21		AAMRTWYCWTRYKKBAKMWKRMACWSAGSWRYHCWCA	PLZF_M01075	3.7426e-12			23	CCYCKBBCHYCYNCYCC	6	4.17	17			MAF_M00648	1.1794e-05
	24	MGGRMADSAKGGAAGARAGRG	11	800000	21			myogenin_M00056	9.784e-05			24	CTTTCKTYHYTDCDKYV	10	7.34	17			Elf-1_M00746	5.0161e-05
	25	TKTWYTRTKCWSAAAWWMRWG	8	810000	21		GGMKRCTSTCTSACA					25	GDNRKGGGVSYCCMGV	6	7.8	16		KGSGWGSGTGVVNGWG	NGFI-C_M00244	2.4e-05
	26	RMARSARYAYTTSTSGKGTGK	11	1600000	21		GRGGCTGSSDT	CAC-binding_M00720	1.8234e-07			26	TAKTTATWW	28	10.8	9			Egr-3_M00245	9.6824e-05
	27	AKCTGGAAAAKGGCTGCAKKT	6	320000	21		GSMAYGTYACWGCAR					27	SHSSGMRGCCHS	10	11.8	12		KSGYCNTCTSCTGCT	NF-muE1_M00651	1.1871e-05
	28	AGCARAKGARG	11	2600000	11		YWWCCCRWCASCT					28	AAGGAGGAGSKMR	6	11.9	13			TAL1_M00993	8.8444e-05
	29	TGTGHTGKWST	11	3300000	11		RYYCHKBTRTTTYTBTKDKK	DEAF1_M01002	1.8061e-05			29	VWRADGAAGAAWDWYDD	12	12.8	17		RGKGGSGKNGRVSGGG	Egr/KROX_M00982	5.789e-08
	30	AAAAACAMSAA	11	7200000	11			FOXP1_M00987	2.3947e-05			30	AMCGGWSWWYWDMCGR	7	13.7	16			Egr_M00807	4.5843e-05
	31	MARWRRAACWGTKTTTGARC	6	7900000	20		MRCTSCWGWGAKSWKTTKMAG					31	GMHCGGSS	18	16.5	8			UF1H3BETA_M01068	8.7626e-05
	32	TTSCTAMAYAAWCMA	11	2200000	15		MGGRMADSAKGGAAGARAGRG	GATA-4_M00632	5.0657e-05			32	GCTKCTSNDHTGARKCT	6	17.8	17		HAGRGVSTCCHSCTGG	HEB_M00698	5.8752e-06
							TKTWYTRTKCWSAAAWWMRWG					33	SYMCCAWCMC	12	24.9	10		CCGCSGMSCVS
							RMARSARYAYTTSTSGKGTGK					34	AWAWAYAANAA	29	33.5	11		CCYCKBBCHYCYNCYCC
							AKCTGGAAAAKGGCTGCAKKT	ZBRK1_M01105	5.5412e-06			35	CCCCHSGVNSCNVRCCC	6	34	17		CTTTCKTYHYTDCDKYV	C-EBPdelta_M00621	8.9692e-05
							AGCARAKGARG	OCT-x_M00210	6.2805e-06									GDNRKGGGVSYCCMGV	ZNF219_M01122	2.5812e-06
								TAL1_M00993	1.1282e-05									TAKTTATWW	XFD-1_M00267	3.9715e-07
								PU.1_M00658	9.7326e-05										HFH3_M00289	2.2643e-06
							TGTGHTGKWST	AR_M00447	4.2892e-06										HFH1_M00129	2.6182e-06
								FOXM1_M00630	1.7875e-05										HFH8_M00294	7.0009e-06
								FOXP1_M00987	2.0527e-05										RSRFC4_M00026	7.556e-06
							AAAAACAMSAA	ID1_M01021	3.4294e-07										HNF6_M00639	1.5802e-05
								FOXP1_M00987	1.4834e-06										TBP_M00471	1.7347e-05
								HSF_M00163	3.2454e-05									SHSSGMRGCCHS
							MARWRRAACWGTKTTTGARC	Irf8/ICSBP_M00699	3.4256e-08									AAGGAGGAGSKMR
							TTSCTAMAYAAWCMA	Foxj1/HFH4_M00742	6.2913e-08									VWRADGAAGAAWDWYDD	PU.1_M00658	8.499e-05
								Pit-1_M00802	4.1502e-07									AMCGGWSWWYWDMCGR	FXR-RXR-alpha_M00631	5.1494e-05
								FOXD3_M00130	5.9167e-07									GMHCGGSS
								HFH1_M00129	8.133e-07									GCTKCTSNDHTGARKCT
								Foxc1/Freac-3_M00291	9.6216e-07									SYMCCAWCMC	ZNF219_M01122	6.3501e-05
								HNF3beta_M00131	6.1233e-05									AWAWAYAANAA	XFD-3_M00269	1.7287e-05
																			FOXO3A_M01137	3.597e-05
																			FOXP1_M00987	4.9593e-05
																		CCCCHSGVNSCNVRCCC
