# Supplementary material for: Towards a gene regulatory network shaping the fins of the Princess cichlid
Source: Sci Rep. 2018 Jun 25;8:9602. doi: 10.1038/s41598-018-27977-y (PMC6018552; doi:10.1038/s41598-018-27977-y)
Supplement: Supplementary file 3 — Supplementary data 2. [file 41598_2018_27977_MOESM3_ESM.xlsx]

## Sheet: Linear mixed models
Linear mixed models
We ran general linear mixed models (R package lme4) to estimate the effects of length (S, L), fin (caudal, dorsal, anal) and stage (0,1,2) on log(RQ) of each gene. Since we are interested in length effects (i.e. expression differences between L and S tissue) that are consistent across fins and stages, we added the interaction terms length:stage and length:fin. To account for non-independency with…
Below, we report the p-values for the main effects of length, fin and stage and the interactions between length and fin as well as length and stage. Within each batch of tested genes, genes are sorted by the p-value for the effect of length. Genes included in our focus set (based on consistent signals in the post-hoc t-tests) are highlighted in yellow.
(1) First round of co-expression-based gene selection, 23 genes tested.
gene	length	fin	stage	IA length:fin	IA length:stage
pfkpa	2.45e-24	0.00061212	1.88e-05	0.0169873	0.181067
dpysl5a	6.74e-24	8.5e-20	7.75e-13	0.740356	0.232797
c1qtnf5	2.51e-21	1.26e-09	7.45e-16	0.0945419	0.855938
angptl5	1.46e-19	7.29e-24	5.18e-25	0.00021919	0.0586126
anxa2a	2.14e-16	2.27e-08	0.00162185	0.00254597	0.84935
cd63	2.14e-11	0.0367282	8.83e-06	0.387755	0.154629
txn	5.46e-10	9.61e-05	3.26e-12	0.0181754	0.258462
angptl7	1.5e-09	6.63e-08	0.00386029	0.00109893	0.248748
mab21l1	1.15e-05	1.56e-18	0.230514	0.750582	0.571506
adcyap1b	2.45e-05	2.53e-08	0.0450011	0.0189875	0.503256
sgk1	0.00032147	1.15e-05	0.0282109	0.104041	0.350114
fosl2	0.00104241	2.22e-05	0.00172837	0.174071	0.268594
col11a1a	0.00131798	0.0026005	2.78e-07	0.0617335	0.409937
gpm6aa	0.00214229	0.0704075	0.00748651	0.00670788	0.0122175
gng3	0.0116479	9.09e-07	0.0322227	0.318289	0.417801
ecrg4a	0.0666956	0.287977	2.87e-05	0.20365	0.0412617
snap25a	0.0937995	4.94e-05	1.98e-09	0.242862	0.1049
socs3a	0.152498	0.0256066	2.4e-05	0.181712	0.634911
dcn	0.201682	0.700499	1.21e-05	0.0884167	0.535536
thbs4b	0.233456	0.0561777	0.00140831	0.0880196	0.47316
spon2b	0.237427	0.641842	0.021233	0.353728	0.0156422
islr2	0.407672	0.879528	0.00151869	0.840922	0.00093039
atf3	0.935575	0.00339221	0.0907869	0.0131065	0.901161
(2) Second round of co-expression-based gene selection, 15 genes tested.
gene	length	fin	stage	IA length:fin	IA length:stage
gnao1a	2.36e-25	5e-09	9.51e-08	0.00310514	0.413544
csrp1a	7.4e-24	5.28e-19	0.147078	0.0581137	0.304419
kitf5aa	1.21e-14	5.78e-10	6.69e-07	0.00283778	0.0785221
mmp2	6e-10	2.45e-18	1.96e-07	0.256266	0.136294
acsl6	0.00840167	7.62e-13	0.420016	0.266915	0.491742
actn1	0.0192905	0.00023591	0.252112	0.536543	0.412093
cnn2	0.0352161	5.92e-06	7.43e-06	0.287436	8.3e-13
mmp14b	0.0407781	4.57e-09	4.2e-11	0.0293226	0.0639096
zgc.136929	0.0952951	2.61e-06	0.0175373	0.960967	0.50878
thbs3a	0.129832	3.71e-08	0.256673	0.592436	0.621948
col1a1a	0.173196	0.133652	0.973387	0.322163	0.208962
ifitm5	0.195455	2.28e-09	0.806636	0.636121	0.722936
atp6v1b2	0.236358	5.23e-16	5.86e-10	0.327032	0.00841961
tagln2	0.432777	2.86e-06	0.0362396	0.234663	0.0121351
postnb	0.877466	5.39e-11	0.832195	0.758657	0.178848
(3) Predicted transcription factors, 13 genes tested.
gene	length	fin	stage	IA length:fin	IA length:stage
foxd3	2.03e-16	0.636116	0.0554517	0.00283205	0.439396
egr2b	3.35e-11	0.614223	0.00039314	0.00847725	0.574874
foxc1	3.32e-06	9.72e-10	4.14e-05	0.891526	0.0221263
myc	5.75e-06	0.0573122	4.69e-05	0.24053	0.0102478
irf8	3.76e-05	0.871655	0.00100914	0.0660664	0.327862
plzf	0.00605497	0.562941	0.383125	0.253586	0.401918
foxp1b	0.00647945	0.00042994	0.00013122	0.0756085	0.131336
foxj1	0.00750233	0.221733	0.0548608	0.417227	0.789447
id1	0.237686	0.0392575	0.470765	0.175971	0.759784
vdra	0.63863	0.366475	0.00093627	0.0467239	0.192606
hfh1	0.646964	0.136018	1.76e-15	0.377829	0.571098
egr1	0.822004	0.325206	1.56e-12	0.765818	0.173157
rest	0.950104	0.619878	0.00010535	0.296237	0.506317

## Sheet: Paired t-tests,_P values
p-values obtained in paired t-tests comparing expression levels (log-transformed RQ) between tissue samples
Comparisons		anxa2a	cd63	txn	csrp1a	dpysl5a	pfkpa	mab21l1	gnao1a	kif5aa	angptl7	c1qtnf5	angptl5	egr2b	foxc1	foxd3	foxp1b	irf8	myc		mmp2	postnb	thbs3a	zgc:136929	cnn2	sgk1	atf3	snap25a	gpm6aa	gng3	islr2	adcyap1b	ecrg4a	thbs4b	dcn	spon2b	col11a1a	col1a1a	acsl6	egr1	vdra	plzf	rest	foxj1	hfh1	id1	tagln2	mmp14b	actn1
dcL-0	cS-0	0.0268005	0.742616	0.0667391	0.00574008	0.0392046	0.0748396	0.857748	0.0115315	0.0551813	0.153291	0.0122125	0.0260754	0.0177974	0.258893	0.00324475	0.00287936	0.0296733	0.198459		0.00245017	0.157403	0.870278	0.00315063	0.0190082	0.161845	0.860406	0.878786	0.383258	0.136391	0.13503	0.311337	0.215902	0.433329	0.104968	0.866185	0.691793	0.902367	0.99161	0.0986034	0.937491	0.933924	0.49085	0.169511	0.171807	0.082583	0.103122	0.0554383	0.525889
cS-0	vcL-0	0.0342468	0.870342	0.0216375	0.0145072	0.0219392	0.0282066	0.00741649	0.00189739	0.0127742	0.0604933	0.00756049	0.0890863	0.0136714	0.0359735	0.00203779	0.186625	0.0256987	0.0169186		0.076732	0.686429	0.0271924	0.0563663	0.00326225	0.0223352	0.118386	0.209144	0.763219	0.0203939	0.109801	0.10389	0.0705262	0.197483	0.203473	0.964316	0.911384	0.0923944	0.192742	0.0705149	0.664566	0.274361	0.160431	0.645644	0.969649	0.165483	0.0202938	0.0616187	0.211291
dcL-1	cS-1	0.0108862	0.0282356	0.0257506	0.00458653	0.0213862	0.0321178	0.123421	0.0144528	0.00170161	0.010489	0.00819568	0.00282136	0.22574	0.46446	0.0237268	0.728374	0.222302	0.142975		0.065792	0.506333	0.959194	0.0879122	0.0449372	0.0453639	0.243685	0.0727822	0.540359	0.205137	0.939064	0.4655	0.00346097	0.366973	0.0291315	0.609762	0.157636	0.893711	0.441818	0.260606	0.520352	0.0378012	0.261424	0.182893	0.0578332	0.739642	0.848492	0.0228888	0.336717
cS-1	vcL-1	0.0278504	0.00469321	0.00270512	0.0104224	0.0281974	0.0317104	0.00139884	0.0114524	0.00329589	0.00264516	0.0164647	0.0213353	0.139174	0.762286	7.40031e-05	0.780897	0.856471	0.00409208		0.0611336	0.64105	0.0330872	0.000974122	0.0270413	0.0167327	0.468716	0.92808	0.345959	0.913818	0.263833	0.186618	0.121635	0.32436	0.162762	0.164137	0.349274	0.0287995	0.153518	0.137172	0.447386	0.0701599	0.449634	0.0502118	0.425256	0.0930868	0.0223863	0.119442	0.12995
dcL-2	cS-2	0.0269035	0.0271314	0.0171312	0.0183901	0.00783071	0.0663832	0.259506	0.00540802	0.00970961	0.00275126	0.00529205	0.00473224	0.00118748	0.288971	0.00883878	0.136028	0.0111748	0.00848212		0.0098017	0.83304	0.669928	0.135804	0.0384248	0.0644379	0.884124	0.862162	0.341424	0.29291	0.950045	0.78615	0.52443	0.199732	0.960672	0.503266	0.242933	0.563693	0.886339	0.847786	0.128031	0.505598	0.047546	0.014247	0.80463	0.464534	0.28335	0.656916	0.88926
cS-2	vcL-2	0.1225	0.0381844	0.0292391	0.0125384	0.00316459	0.0612445	0.0143571	0.0405964	0.0218604	0.00981449	0.0420618	0.00333453	0.0106034	0.116097	0.012761	0.636574	0.00312316	0.0719791		0.0514651	0.295832	0.49908	0.105896	0.00683693	0.0172396	0.669025	0.473095	0.926012	0.788838	0.477256	0.847705	0.786965	0.20075	0.644273	0.111842	0.214374	0.76117	0.947026	0.620963	0.020015	0.0262373	0.1781	0.0740133	0.979606	0.0420174	0.0354296	0.307852	0.293656
dcL-0	dcL-1	0.298441	0.0481527	0.122841	0.175275	0.0881146	0.607405	0.0811563	0.1842	0.0411997	0.00749104	0.00077575	0.00682636	0.0132618	0.0222849	0.0138174	0.106849	0.158012	0.287544		0.0718894	0.401317	0.205215	0.0673653	0.0327478	0.138341	0.791188	0.0425659	0.186528	0.064608	0.269878	0.172742	0.100172	0.337154	0.219545	0.617662	0.0432052	0.0859229	0.773877	0.678282	0.0228339	0.113168	0.0272874	0.0690142	0.923145	0.0806436	0.859314	0.150484	0.187622
dcL-0	dcL-2	0.0557587	0.230939	0.0451024	0.0870716	0.816692	0.113417	0.266175	0.818283	0.00227439	0.38083	0.370721	0.0153494	0.0153666	0.0247132	0.0221643	0.787603	0.205025	0.786895		0.113669	0.075431	0.016092	0.0474395	0.0372919	0.115554	0.85367	0.0220763	0.276031	0.4719	0.525372	0.22843	0.607295	0.172385	0.0337015	0.448217	0.0731886	0.113356	0.0148707	0.111133	0.0233452	0.857798	0.276496	0.0660677	0.0235096	0.000323472	0.011283	0.344504	0.22812
cS-0	cS-1	0.402951	0.0685859	0.336889	0.00404718	0.0157647	0.778141	0.0303675	0.0675795	0.0730504	0.570979	0.092836	0.010714	0.00543292	0.0383379	0.0458696	0.037937	0.427387	0.0398446		0.59312	0.506538	0.2292	0.54689	0.24806	0.188114	0.617662	0.0192498	0.234772	0.0240461	0.0545438	0.795376	0.156356	0.53436	0.182408	0.702155	0.172828	0.0270305	0.077916	0.0889438	0.0264115	0.137777	0.00512779	0.27435	0.784565	0.00908377	0.651344	0.908435	0.990762
cS-0	cS-2	0.76114	0.0919196	0.0152693	0.0162734	0.214532	0.204079	0.517548	0.876728	0.0465026	0.139455	0.443258	0.782139	0.0111961	0.624123	0.0608379	0.701352	0.0116181	0.0680288		0.0548979	0.018183	0.0231489	0.0356493	0.00161236	0.1293	0.872164	0.0493603	0.150427	0.436826	0.201203	0.696177	0.483447	0.522322	0.393858	0.660633	0.239495	0.116022	0.0291111	0.279842	0.0230505	0.667246	0.126027	0.215996	0.0626469	0.0736885	0.120778	0.00471991	0.133172
vcL-0	vcL-1	0.461595	0.0455483	0.157246	0.359415	0.0452931	0.804138	0.0193126	0.0857772	0.000831859	0.0666617	0.0164128	0.00420982	0.00655951	0.0589951	0.0807769	0.0170676	0.010758	0.0496328		0.934499	0.0938591	0.166917	0.63234	0.0927104	0.133944	0.86548	0.0722103	0.501237	0.0985714	0.837643	0.195042	0.112939	0.125535	0.147873	0.0721428	0.268105	0.0637386	0.653917	0.808241	0.0541098	0.14683	0.0860847	0.0560691	0.0796831	0.127742	0.989883	0.0988608	0.0180942
vcL-0	vcL-2	0.0518592	0.9626	0.0163999	0.406465	0.0967442	0.00173732	0.0773715	0.599982	0.0572141	0.248548	0.245899	0.115945	5.34703e-05	0.184873	0.0987505	0.486878	0.00261491	0.869308		0.0533104	0.05664	0.0893616	0.0542393	0.00807255	0.0623323	0.589873	0.00291805	0.105638	0.246039	0.304737	0.688592	0.169068	0.162412	0.511932	0.160591	0.668871	0.0135529	0.0538635	0.112545	0.043306	0.385118	0.00312514	0.0751751	0.0356051	0.0740645	0.00725677	0.059593	0.0178435
dcL-1	dcL-2	0.0873781	0.00936925	0.0378649	0.24976	0.0199204	0.0160385	0.135556	0.213099	0.0442484	0.0278625	0.0238645	0.0108167	0.0557794	0.0252591	0.157371	0.181763	0.167077	0.558873		0.639871	0.372491	0.820954	0.18244	0.243469	0.235428	0.803749	0.0308121	0.178194	0.646977	0.930239	0.194058	0.173308	0.239304	0.107457	0.526881	0.0499588	0.823902	0.153319	0.00613047	0.695197	0.0524619	0.248623	0.14384	0.00211138	0.310527	0.412488	0.576978	0.418543
cS-1	cS-2	0.502196	0.0207167	0.00643692	0.27964	0.00133936	0.0961131	0.369137	0.0987508	0.0259118	0.0154973	0.0378977	0.0255924	0.557727	0.0181435	0.358616	0.238394	0.261536	0.0769264		0.0101465	0.020632	0.757271	0.109484	0.0346205	0.00588103	0.258015	0.0333554	0.766235	0.137682	0.974236	0.961641	0.027364	0.963502	0.164201	0.639018	0.627932	0.0897539	0.202571	0.0331291	0.441909	0.459033	0.00439838	0.661011	0.0351907	0.807364	0.323523	0.0127359	0.326383
vcL-1	vcL-2	0.0222206	0.0154817	0.0110318	0.1912	0.0400512	0.0950835	0.0901314	0.0191987	0.0708301	0.053473	0.011741	0.0632698	0.0498291	0.0241849	0.634956	0.0956451	0.884066	0.466148		0.112443	0.109467	0.512238	0.0800344	0.0256963	0.0474434	0.0506136	0.0143173	0.452015	0.124378	0.633588	0.348481	0.133602	0.0655776	0.150496	0.0784289	0.16013	0.203839	0.0831924	0.0276473	0.663246	0.162113	0.421211	0.444091	0.0206812	0.308906	0.182967	0.261819	0.317896
		anxa2a	cd63	txn	csrp1a	dpysl5a	pfkpa	mab21l1	gnao1a	kitf5aa	angptl7	c1qtnf5	angptl5	egr2b	foxc1	foxd3	foxp1b	irf8	myc		mmp2	postnb	thbs3a	zgc:136929	cnn2	sgk1	atf3	snap25a	gpm6aa	gng3	islr2	adcyap1b	ecrg4a	thbs4b	dcn	spon2b	col11a1a	col1a1a	acsl6	egr1	vdra	plzf	rest	foxj1	hfh1	id1	tagln2	mmp14b	actn1
dL-0	dS-0	0.00105364	0.0140161	0.0205842	0.0165335	6.07861e-05	0.00462299	0.215835	0.0189435	0.0559076	0.0265239	0.00108609	0.000830979	0.0125329	0.0166747	0.00889298	0.0022835	0.015451	0.0451166		0.0842495	0.213261	0.55734	0.392501	0.285628	0.339171	0.421881	0.131953	0.20752	0.775193	0.140547	0.208804	0.0845525	0.274934	0.849736	0.163434	0.0206364	0.281596	0.084832	0.967436	0.202891	0.17472	0.107556	0.506894	0.201943	0.0585178	0.0449188	0.30991	0.340621
dL-1	dS-1	0.00215741	0.020588	0.02262	0.0119588	0.00859481	0.000629537	0.000226495	0.0276756	0.00811137	0.0111968	0.00383268	0.00435432	0.000866954	0.0350681	0.00296737	0.0388054	0.00984505	0.0414081		0.21818	0.325409	0.973661	0.0106993	0.0414094	0.199346	0.545456	0.0793993	0.344309	0.173577	0.040208	0.146184	0.70899	0.0375953	0.049727	0.109522	0.768589	0.480682	0.671919	0.967058	0.95835	0.787422	0.111378	0.123301	0.993277	0.237664	0.0783518	0.261275	0.702602
dL-2	dS-2	0.0226707	0.0206656	0.00614368	0.00129713	0.0190669	0.0629556	0.01047	0.0223733	0.0378052	0.980654	0.00109203	0.0129802	0.0271997	0.00723835	0.0113067	0.0025921	0.865062	0.323202		0.00464434	0.795052	0.967428	0.777251	0.975818	0.0910819	0.349205	0.12097	0.313926	0.65246	0.080003	0.138239	0.884771	0.543898	0.557668	0.560916	0.0979871	0.609863	0.598511	0.751396	0.694536	0.346403	0.737241	0.181473	0.859494	0.414615	0.0535307	0.734739	0.529426
dL-0	dL-1	0.144464	0.303278	0.124034	0.0278137	0.1357	0.0720213	0.0322698	0.070558	0.450552	0.540809	0.0197635	0.00288931	0.0822067	0.0396817	0.0578206	0.230837	0.135286	0.0103745		0.744918	0.169275	0.781293	0.0359188	0.679224	0.655217	0.0031854	0.000724206	0.835756	0.0241112	0.00615982	0.764852	0.0134899	0.0285509	0.154682	0.00753508	0.00615982	0.0637762	0.272969	0.136795	0.321025	0.589594	0.0277161	0.27623	0.985284	0.072451	0.335035	0.0283288	0.615065
dL-0	dL-2	0.270777	0.538765	0.173762	0.179706	0.0442146	0.210015	0.00702963	0.0639283	0.000946	0.216981	0.0743538	0.0167615	0.0294942	0.00246498	0.00246983	0.000993485	0.641783	0.0440819		0.245757	0.112787	0.278119	0.42265	0.914547	0.035974	0.931596	0.00749933	0.969227	0.606014	0.035628	0.831718	0.0525908	0.205194	0.101863	0.504016	0.0483307	0.419504	0.121447	0.0229918	0.595597	0.896144	0.0267145	0.00314025	0.290558	0.0629344	0.0591224	0.18105	0.876878
dS-0	dS-1	0.0905811	0.136277	0.00417228	0.511206	0.0473242	0.00880184	0.111423	0.0901065	0.20231	0.00793404	0.0211901	1.62922e-05	0.0353408	0.0537893	0.0625439	0.31369	0.0229016	0.00290918		0.0185725	0.00656068	0.00473476	0.00475447	0.782437	0.237683	0.213059	0.0278511	0.102539	0.60626	0.000709267	0.0336205	0.0385787	0.117709	0.000709267	0.133976	0.430052	0.000709267	0.00542026	0.160957	0.9055	0.355852	0.0352508	0.00706193	0.139948	0.0082107	0.313046	0.194201	0.930469
dS-0	dS-2	0.0128073	0.0114737	0.101387	0.570184	0.173831	0.566296	0.0573445	0.174492	0.0898723	0.00816342	0.196415	0.0059317	0.018696	0.0111264	0.0010402	0.00192967	0.0112171	0.033721		0.00478206	0.00476152	0.145502	0.42265	0.0587307	0.0638952	0.0932149	0.0269649	0.0782077	0.323645	0.000369609	0.000369609	0.000369676	0.000369676	0.0237334	0.148706	0.0336882	0.000369609	0.00473421	0.144403	0.209162	0.300608	0.0223284	0.0125573	0.0128573	0.000228973	0.0240086	0.0495526	0.429028
dL-1	dL-2	0.180285	0.790512	0.00644529	0.331963	0.00821792	0.011805	0.710284	0.777973	0.0524	0.100924	0.00166291	0.0286069	0.0253637	0.121135	0.00516256	0.0116287	0.021093	0.315832		0.132568	0.126278	0.137842	0.32376	0.272033	0.341801	0.820604	0.788686	0.0175955	0.583831	0.0208241	0.396662	0.583333	0.393352	0.931341	0.487072	0.523213	0.634423	0.0383874	0.448296	0.932397	0.00980616	0.071575	0.0925065	0.0133144	0.103433	0.0478821	0.420906	0.708799
dS-1	dS-2	0.39022	0.124902	0.837789	0.544661	0.00210359	0.838068	0.000520327	0.14513	0.0966565	0.00915832	0.0023891	0.546538	0.00796657	0.120878	0.00995882	0.000254966	0.0107047	0.122557		0.00495524	0.00561378	0.23723	0.96111	0.166333	0.0162015	0.360785	0.0987527	0.000122173	0.102762	2.71909e-05	0.0485445	0.388061	0.910095	0.103185	0.680655	0.247588	2.71909e-05	0.0053926	0.47834	0.193675	0.258266	0.0162274	0.211578	0.011503	0.194664	0.0473562	8.51087e-05	0.358577
		anxa2a	cd63	txn	csrp1a	dpysl5a	pfkpa	mab21l1	gnao1a	kitf5aa	angptl7	c1qtnf5	angptl5	egr2b	foxc1	foxd3	foxp1b	irf8	myc		mmp2	postnb	thbs3a	zgc:136929	cnn2	sgk1	atf3	snap25a	gpm6aa	gng3	islr2	adcyap1b	ecrg4a	thbs4b	dcn	spon2b	col11a1a	col1a1a	acsl6	egr1	vdra	plzfa	rest	foxj1	hfh1	id1	tagln2	mmp14b	actn1
aL-0	aS-0	0.00567515	0.0185161	0.0252901	0.0426992	0.00458491	0.0242222	0.0627017	0.0145515	0.0131045	0.0646745	0.0318913	0.0118666	0.0052647	0.000458355	0.00537625	0.0191469	0.159116	0.00839351		0.159919	0.643297	0.0138919	0.234719	0.0159628	0.923544	0.295459	0.297819	0.332526	0.89443	0.894929	0.210169	0.208332	0.7447	0.746842	0.263271	0.842431	0.704146	0.193241	0.123681	0.0307026	0.0457296	0.131794	0.0416957	0.439499	0.182635	0.490485	0.691565	0.18158
aL-1	aS-1	0.0112972	0.0226345	0.056233	0.0617664	0.042131	0.0198513	0.0120954	0.0142369	0.0512446	0.0146374	0.0213936	0.0410752	0.016911	0.00438039	0.011536	0.0171487	0.00820265	0.0937824		0.00515136	0.786526	0.0743633	0.264236	0.125427	0.288793	0.372873	0.0712071	0.0827211	0.324847	0.701215	0.298099	0.183521	0.222086	0.305873	0.101015	0.0433596	0.0291179	0.223754	0.0989415	0.163422	0.0553784	0.217189	0.265227	0.192375	0.602714	0.18431	0.175326	0.0520457
aL-2	aS-2	0.019072	0.00604125	0.460827	0.0292327	0.0138276	0.0590539	0.0825797	0.0323679	0.0201863	0.639571	0.00235602	0.00322675	0.00921355	0.0229102	0.0135845	0.234357	0.243093	0.0191146		0.111251	0.437078	0.0754804	0.934542	0.36849	0.335065	0.101475	0.128861	0.121285	0.352663	0.647438	0.735942	0.795457	0.76701	0.694578	0.629215	0.143969	0.00111453	0.294166	0.138438	0.145641	0.000688331	0.101488	0.251131	0.091085	0.15594	0.0312779	0.0563695	0.00736252
aL-0	aL-1	0.0791724	0.0549883	0.0613877	0.183768	0.0483149	0.744135	0.0132218	0.568389	0.143573	0.0316723	0.00405428	0.0409993	0.325195	0.0236235	0.859171	0.00658699	0.511132	0.0465598		0.955757	0.0389403	0.473009	0.0176501	0.97168	0.848762	0.0275881	0.0102632	0.00245438	0.57989	0.649297	0.489114	0.103374	0.46707	0.13727	0.213439	0.0176701	0.0694449	0.0176013	0.0697942	0.208289	0.541449	0.0155483	0.038582	0.846817	0.0160648	0.593096	0.016271	0.723945
aL-0	aL-2	0.0581692	0.0662131	0.00491378	0.00573469	0.14411	0.0331119	0.29922	0.344536	0.00242068	0.0247238	0.0405271	0.0818123	0.0142188	3.74752e-06	0.000286242	0.0108978	0.043937	0.0147751		0.340435	0.137659	0.206748	0.42265	0.426817	0.044635	0.765364	0.018249	0.0112726	0.489601	0.0907319	0.390879	0.328085	0.683248	0.0760677	0.093834	0.00191947	0.0246522	0.0175484	0.0221874	0.959405	0.53626	0.0256979	0.0102684	0.0944639	0.0252148	0.144113	0.050152	0.397191
aS-0	aS-1	0.33334	0.0477938	0.37145	0.638406	0.109648	0.28751	0.184338	0.0265265	0.634587	0.00447247	0.00492652	9.3851e-05	0.178014	0.0472112	0.00172032	0.000170402	0.00225081	0.00111838		0.100219	0.00269984	0.0829414	0.00268801	0.0742307	0.0872915	0.0191087	0.0116957	0.128519	0.338655	0.128519	0.187996	0.128519	0.546169	0.325651	0.449282	0.00671034	0.584908	0.00984941	0.0575826	0.713222	0.325585	0.0052266	0.0722114	0.235306	0.00164172	0.971571	0.127559	0.0846324
aS-0	aS-2	0.124923	0.00110123	0.593597	0.00263716	0.972792	0.582611	0.191386	0.048281	0.000245633	0.0390701	0.487067	0.000296542	0.00929619	0.00225428	0.0184333	0.791641	0.0146275	0.00994376		0.0753529	0.711922	0.0971757	0.42265	0.0804314	0.163557	0.0448504	0.0129991	0.13532	0.266488	0.13532	0.0152076	0.133225	0.284323	0.257723	0.686678	1.29064e-05	0.225428	0.00270273	0.0130211	0.113128	0.0269085	0.0154428	0.0449699	0.0496133	0.00102947	0.0365348	0.0688377	0.409556
aL-1	aL-2	0.0966726	0.854007	0.0107926	0.00219905	0.396952	0.196288	0.363473	0.346352	0.040195	0.525489	0.010426	0.0490388	4.74401e-05	0.0636758	0.000231116	0.0253286	1.42797e-05	0.26452		0.170967	0.23816	0.310158	0.0180476	0.107952	0.0725846	0.976501	0.339619	0.570483	0.93429	0.284475	0.661692	0.528551	0.470475	0.556374	0.354512	0.536031	0.536031	0.0177327	0.00158021	0.14853	0.258118	0.0328816	0.0158598	0.0356767	0.0594997	0.24429	0.27001	0.272573
aS-1	aS-2	0.057965	0.387907	0.434879	0.0345501	0.236605	0.824194	0.298259	0.0127313	0.0394977	0.0732141	0.165002	0.00630503	0.00116352	0.248359	0.161677	0.493306	0.033746	0.0525566		0.161406	0.801822	0.212675	0.806404	0.203271	0.250479	0.091234	0.166936	0.153248	0.908113	0.153248	0.0309578	0.145642	0.976478	0.161667	0.144715	0.153248	0.153248	0.00898975	0.0092069	0.0810668	0.0240776	0.0393892	0.181269	0.089566	0.00263419	0.0527926	0.0667969	0.0726934
		Comparisons between S/L regions within a fin and stage
		Comparisons between the developmental stages within a fin region
		Significant statistical differences are highlighted in red
[truncated: 4 more columns]

## Sheet: Raw Cq
		actb1	rps18	cd63	csrp1a	txn	cnn2	anxa2a	myc	foxd3	foxp1b	irf8	egr2b	egr1	vdra	plzf	rest	foxj1	foxc1	id1	hfh1	tagln2	mmp14b	actn1	fosl2	socs3a	sgk1	atf3	dpysl5a	snap25a	gpm6aa	gng3	islr2	adcyap1b	pfkpa	mab21l1	angptl7	c1qtnf5	ecrg4a	thbs4b	angptl5	dcn	spon2b	col11a1a	col1a1a	kitf5aa	gnao1a	acsl6	atp6v1b2
Stage 0	aS_R1	16.3423	19.2948	23.6173	35.0495	21.2112	21.8271	21.4576	26.518	27.6713	23.5285	27.1858	29.8674	21.7545	25.4885	21.8272	25.5568	29.7298	28.9406	22.2959	22.7379	20.0989	22.9374	22.2708	20.2978	19.7088	20.358	23.98	30.6748	34.9491	32.7015	33.4765	34.4917	30.4269	29.8736	28.8276	25.3498	27.3279	23.8454	22.5172	29.2932	21.7814	23.9648	23.5757	17.6939	33.4322	26.1458	27.7598	22.4711
Stage 0	aL_R1	16.4922	19.8266	23.3255	33.8176	21.1393	21.6087	21.2711	26.3788	26.6002	25.1545	27.4469	29.0585	21.8946	25.1629	23.2582	26.0421	30.5422	31.0495	22.5411	22.9642	20.8391	23.251	22.9322	20.6986	19.696	20.8755	23.826	30.0161	35.3459	32.9651	33.4904	35.3402	29.7894	29.525	27.8083	24.4516	26.4397	23.9374	22.5958	28.558	21.9487	24.6695	23.5781	17.7101	34.5757	25.7214	28.6764	22.9616
Stage 0	aS_R2	15.7224	18.2501	22.7592	33.8196	20.6195	21.1636	20.6537	26.157	26.868	22.4944	26.5455	28.8105	21.5599	25.455	20.1153	24.8102	28.6555	28.5613	21.8369	22.6056	19.8941	21.5124	21.8751	19.1078	19.0398	20.1699	23.5502	29.374	34.8431	32.4998	33.5061	34.4683	28.9883	29.6356	27.4889	23.9315	25.9181	23.7935	22.0753	28.186	21.4231	24.4881	22.967	17.1134	32.238	24.927	27.0112	21.6111
Stage 0	aL_R2	15.629	18.1832	22.3006	33.0027	19.8255	20.7358	20.1725	25.5695	25.6309	23.2094	25.8439	27.8477	21.0593	24.9062	20.5358	24.7783	29.4213	30.1518	21.0969	22.6057	20.1249	21.6248	21.8234	19.3899	19.3349	20.3028	23.5987	28.5149	33.9967	32.823	33.0533	33.7436	28.969	28.3717	26.9025	23.4077	25.2018	23.6085	21.9798	26.847	21.329	24.1596	23.2994	17.2235	33.3765	24.3521	26.9731	21.518
Stage 0	aS_R3	15.8224	18.5817	23.0939	34.4236	20.821	21.415	20.9654	26.4572	27.1587	22.9171	26.7653	29.2487	21.753	24.6773	19.8909	25.0891	29.1817	28.6706	21.4555	22.8514	20.0997	22.3305	22.0729	19.7225	19.2701	20.353	23.0848	29.9241	34.763	32.4851	32.5958	34.3469	29.892	29.6543	28.0252	24.5403	26.4899	23.7039	22.1959	28.6251	21.067	23.0934	23.1558	17.4036	32.7348	25.4033	27.2851	21.908
Stage 0	aL_R3	15.8746	18.8143	22.7033	33.0005	20.3727	21.0624	20.6003	25.9643	25.8059	24.0722	26.0556	28.3316	21.0725	24.2249	20.7871	25.5005	29.7721	30.5908	21.3094	22.6952	20.0082	22.0282	22.3778	19.9344	19.411	20.008	22.6025	29.1452	34.581	32.7898	32.4515	34.4516	29.0097	28.868	27.2445	23.8093	25.7305	23.0872	22.4675	27.2122	21.5346	23.3036	23.3444	17.4668	33.8558	24.9465	27.7044	22.1495
Stage 1	aS_R1	16.0169	19.0949	23.1343	35.3159	21.0171	21.2985	21.2196	25.6831	26.5644	23.0044	26.5179	29.2411	20.891	25.723	21.0944	24.7778	29.1494	27.9712	21.3014	22.5033	20.1765	22.2213	22.8326	19.798	19.209	19.8582	23.4802	30.135	33.2624	32.3015	33.0765	34.0917	30.0269	29.6628	28.5931	24.4801	26.4116	23.4454	22.1172	27.5818	21.3814	23.5648	22.3566	17.2939	32.6234	25.9674	27.649	22.0439
Stage 1	aL_R1	15.7722	19.0094	22.3221	32.6784	20.081	21.0591	20.3383	25.171	25.8687	23.7204	26.0835	28.2378	20.5933	25.5196	21.5114	24.7954	29.1178	29.0572	21.2182	22.6075	20.0063	21.6653	22.323	19.773	18.7704	19.9499	22.9004	28.8296	32.402	32.5651	33.0904	34.9402	29.3894	28.6796	27.4606	23.3416	25.3514	22.974	21.5585	26.0133	21.0874	23.2695	22.3814	16.7013	35.0884	25.1256	28.0499	22.0533
Stage 1	aS_R2	16.0757	18.5145	22.5736	33.9263	20.4111	21.361	20.8016	25.8343	26.443	22.5404	26.5151	29.1001	20.3279	25.5781	20.1631	24.7272	28.642	27.3323	21.3999	22.4825	19.9686	21.5484	22.4728	19.2798	19.2118	20.3419	23.7222	29.2877	33.2628	32.0998	34.2075	34.0683	28.5883	29.5064	28.2903	23.7688	25.7245	23.3935	22.6753	27.0123	21.0231	24.4881	22.567	17.7134	32.8289	25.3991	27.4561	21.7919
Stage 1	aL_R2	15.9339	18.4558	22.0421	32.8622	20.0072	20.8663	19.9698	25.3043	25.8934	22.9986	26.0622	28.476	20.1618	25.1297	20.5486	24.631	28.5592	28.2918	20.9916	22.3822	20.3419	21.3906	22.2015	19.5933	19.5383	20.5062	23.8021	28.501	32.6623	33.423	33.1331	33.3436	28.569	28.8467	27.502	23.0395	25.0918	23.2085	22.5798	26.2644	20.929	24.1959	22.8994	16.8235	33.8046	24.7334	27.3512	21.7214
Stage 1	aS_R3	15.8363	18.6139	22.7386	34.4767	20.6938	21.3188	20.9064	25.8784	26.3428	22.678	26.4362	29.0597	20.6151	25.5562	20.0084	24.6483	28.5054	27.6714	20.824	22.1126	19.9922	21.3045	22.5418	19.1186	19.3201	20.3057	22.897	29.861	33.4295	32.0851	33.0417	33.9469	29.692	29.4343	28.3086	24.0241	25.935	23.3039	21.2959	27.164	21.0867	23.1934	22.3462	17.5037	32.6258	25.5829	27.4195	21.8176
Stage 1	aL_R3	15.6671	18.542	21.8722	32.7606	19.8543	20.7531	19.805	24.8128	25.5714	23.2497	25.963	28.2473	20.2678	25.2149	20.9402	24.6088	28.8817	28.5646	20.6953	22.385	20.2643	21.0181	22.0026	19.2934	19.0328	20.1183	22.2468	28.245	32.0419	32.8898	32.3914	34.0516	28.275	28.3828	27.4704	23.0702	25.1313	22.487	20.9488	25.8049	20.504	23.0218	22.546	16.7624	34.6262	24.6092	27.5896	21.507
Stage 2	aS_R1	16.3815	19.1806	23.1658	34.1292	21.2483	21.5628	21.3386	25.6961	26.3391	24.5133	26.1399	28.8688	20.2671	25.1191	22.4848	24.4992	28.4983	27.2405	21.203	22.2688	19.1473	22.0286	22.6399	19.6053	19.0163	20.2655	23.2875	30.5376	33.4624	32.5015	33.2765	34.2917	29.7227	30.1413	28.7931	23.5098	26.7241	23.6454	22.3172	28.1578	21.5814	23.7648	22.5566	17.4939	32.0487	25.6637	28.0448	22.1232
Stage 2	aL_R1	16.1972	19.2053	22.6444	31.8937	21.7301	21.3339	20.6047	25.2961	25.5506	23.2094	25.5802	27.4735	20.1313	24.9862	22.6285	24.374	29.0228	27.892	21.0954	22.2508	19.8253	22.1162	22.7739	20.2239	19.2213	20.0401	23.3513	29.4873	32.602	32.7651	33.2904	34.714	29.5894	29.1923	27.6606	23.4689	26.0804	23.174	21.7585	27.1971	21.2874	23.4695	22.5814	16.9013	32.9433	25.0896	28.5127	22.2343
Stage 2	aS_R2	16.4519	19.1272	23.0913	33.6162	21.8253	21.2623	20.9928	25.9763	26.871	22.5849	25.79	28.9194	20.1872	25.5781	21.3765	24.645	28.927	27.8203	21.4865	22.3594	19.9057	20.9537	21.8781	18.6852	18.6172	19.7473	23.1276	30.3269	33.4628	32.2998	34.0408	34.2683	28.7883	29.7936	28.4903	23.8559	26.9151	23.5935	22.8753	27.946	21.2231	24.6881	22.767	17.9134	31.6104	25.5233	28.0753	22.1469
Stage 2	aL_R2	16.1544	18.5263	22.09	32.0383	21.0786	20.8011	20.0711	25.0306	25.4348	22.2749	25.3773	27.5382	19.413	25.1297	21.1855	24.0994	28.4407	27.8695	20.9759	22.1588	20.4939	20.9252	21.7361	19.1279	19.0729	20.0408	23.3367	28.6047	32.8623	33.623	33.3331	33.5436	28.769	29.0206	27.702	23.3607	25.8267	23.4085	22.7798	26.7912	21.129	24.3959	23.0994	17.0235	32.8108	24.8365	27.5898	21.7853
Stage 2	aS_R3	16.2067	18.9631	23.0482	33.9618	21.0424	21.0016	21.0713	25.7159	26.4648	23.4449	25.8846	28.7383	20.1328	24.4683	21.1197	24.0518	28.6183	27.6401	20.8041	22.3141	19.0156	20.4109	21.559	18.0343	18.1224	19.5261	22.8027	30.2702	33.3295	32.2851	33.9583	34.1469	29.5399	29.8519	28.6414	23.1825	26.6865	23.4864	22.0007	27.9363	21.3019	23.1934	22.5462	17.7036	31.7292	25.4932	27.9657	22.0242
Stage 2	aL_R3	15.9898	18.6752	22.2573	31.8564	21.2946	20.7579	20.0282	25.0736	25.1712	22.1377	25.3689	27.4183	19.6624	24.1481	21.0974	23.6469	28.722	27.8592	20.5312	22.2048	19.305	20.4108	21.555	19.0663	19.0373	19.6305	23.0041	28.5557	32.0212	33.0997	32.7191	34.0385	28.5075	29.0022	27.161	23.0045	25.8633	23.201	22.1649	26.8899	21.1279	22.8218	22.746	16.9624	32.7967	24.8427	27.9415	21.9002
Stage 0	dL_R1	16.7066	19.8077	22.9935	33.5759	20.8355	21.588	20.9178	26.8599	26.7639	24.5656	26.801	29.2368	22.578	25.5844	22.2659	25.7402	29.9427	30.858	22.7156	23.0068	20.6611	22.8616	23.0528	20.4273	19.4195	20.8106	23.9454	29.7047	33.8456	32.5557	34.9519	34.4446	29.4418	29.5697	31.3845	23.9205	26.4987	24.7085	22.5043	28.5923	22.3986	24.3162	23.6645	17.6546	34.6894	25.5885	28.2306	23.0011
Stage 0	dS_R1	16.0601	19.0498	23.138	34.2985	20.8078	20.8499	20.9753	26.4051	27.0458	23.2061	27.1615	29.8262	21.6088	25.3047	21.3906	25.1493	29.3916	27.8081	22.252	22.5606	20.1198	22.1415	21.8344	19.826	19.2047	20.0472	23.2443	30.1588	34.4583	32.1065	34.4721	34.7443	29.7837	29.7498	31.592	24.7577	26.6839	23.8813	22.0893	29.0511	21.7272	23.719	22.534	17.3005	33.5319	25.8431	27.5368	22.4048
Stage 0	dL_R2	15.5821	18.1386	21.8843	32.6419	19.7299	20.7301	19.8023	25.6442	25.41	22.9407	24.9158	27.886	22.241	24.5609	20.381	24.4252	29.0917	29.2989	20.8596	22.4734	19.5372	21.6107	21.526	19.3842	19.2506	20.253	23.7889	28.5301	32.6918	32.0318	34.0914	34.1918	28.7413	28.3019	30.0762	23.1375	25.0332	23.6344	22.2074	27.3374	21.3927	24.0188	23.0383	17.2458	33.7051	24.2471	27.0285	21.7973
Stage 0	dS_R2	16.0925	18.5105	23.0822	34.3754	20.5778	21.458	20.9991	26.2032	27.2197	22.6155	26.7724	30.2536	22.8959	25.2969	20.2764	25.3061	29.2499	28.2703	21.9352	22.9217	20.3032	22.1568	22.1723	19.4926	19.5532	20.1832	24.2316	30.1496	33.3151	32.5682	34.2765	34.7825	29.1249	29.8503	30.5311	24.4811	26.4548	23.6457	22.6257	29.0499	21.5407	24.6666	22.7844	17.3677	32.982	25.2744	27.3573	21.9413
Stage 0	dL_R3	15.9945	18.7916	22.0733	32.5758	20.1671	20.7587	20.277	26.1917	25.9539	23.7376	25.4081	28.4283	21.2939	24.5571	21.5231	24.9671	29.3841	30.0978	21.6545	22.6398	20.0992	21.9206	22.2894	19.5054	19.8195	20.0987	22.7668	29.0371	32.8578	32.1994	34.4413	34.2073	28.3972	28.8155	30.6401	23.0487	25.655	24.2771	22.2755	27.8539	21.3013	23.0772	23.2472	17.4502	34.0819	24.8069	27.5492	22.3883
Stage 0	dS_R3	15.8455	18.5801	23.0059	34.3467	20.5886	21.3336	20.9276	26.1838	27.0425	22.8066	26.8866	29.879	21.158	25.1966	20.7132	25.3235	29.0305	27.9189	22.0033	22.8608	20.1115	22.0449	21.4033	19.239	19.4846	20.1249	22.6176	30.0443	33.7771	31.7276	34.2644	34.6538	29.3446	29.7103	30.94	24.4595	26.4597	23.6538	22.2476	28.9409	21.5242	23.0713	22.5548	17.3341	32.8515	25.4491	27.3372	22.1635
Stage 1	dL_R1	15.8454	19.0031	22.2856	32.4679	20.5693	20.8817	20.0248	25.5472	25.9978	23.7372	26.1018	27.8951	21.1791	25.8079	21.3952	24.5225	29.0841	29.0193	21.1205	22.7833	19.8413	21.7426	22.3463	19.4566	18.4488	19.8399	22.9747	28.7996	31.7654	32.1557	33.5519	33.0446	29.0418	28.2629	30.0373	22.9194	25.1641	23.3085	21.1043	25.9144	20.9986	22.9162	22.2645	16.7546	34.0383	24.9075	27.4481	21.9967
Stage 1	dS_R1	15.9136	19.1062	23.022	34.1138	20.9784	21.1739	20.7597	25.7872	26.7997	23.0062	27.4785	29.2826	21.1242	25.4278	21.2056	24.7497	28.7697	27.1766	21.4147	22.4375	20.078	22.0618	21.8675	19.6845	19.0632	19.9057	23.1028	29.6636	33.359	31.7065	35.0721	34.3443	29.3837	29.4533	30.9433	24.262	25.9638	23.4813	21.6893	27.4565	21.3272	23.319	22.134	16.9005	33.1239	26.0145	27.6839	22.1493
Stage 1	dL_R2	15.8232	18.5898	22.1909	32.623	20.1763	20.6686	19.6735	25.3773	25.7775	23.0619	26.3808	28.0038	19.7895	25.0196	20.4899	24.5069	28.5742	27.7229	20.942	22.0147	19.8263	21.5997	22.0357	19.5525	19.4189	20.4213	23.9572	28.4726	31.7549	31.6318	33.6914	33.7918	28.3413	28.4814	29.4303	23.1679	25.0728	23.2344	21.8074	26.0773	20.9927	23.6188	22.6383	16.8458	33.3703	24.6824	27.6983	21.8055
Stage 1	dS_R2	15.91	18.5395	22.6015	34.5459	20.7623	21.0496	20.3493	25.6513	26.6231	22.5496	27.3137	29.2221	19.9169	25.5655	20.313	24.5724	28.4556	26.7765	21.0503	22.6531	20.2469	21.6406	22.1839	19.3115	19.3721	20.0021	24.0505	29.0582	32.2986	32.1682	33.8765	34.3825	28.7249	29.5914	30.3124	24.0556	25.9758	23.2457	22.2257	27.404	21.1407	24.2666	22.3844	16.9677	32.663	25.2595	27.4309	21.6984
Stage 1	dL_R3	15.6844	18.6149	22.1379	32.1299	20.2725	20.5421	19.4836	25.2619	25.7546	23.084	26.141	27.9663	19.6687	24.5982	20.8422	24.4991	28.8961	28.6708	20.8982	22.5987	19.7335	21.1708	22.1579	19.1042	19.3801	20.315	22.3504	28.5558	31.2492	31.7994	33.0413	33.3073	28.0972	28.2518	29.6435	22.9633	25.0075	23.1771	21.0055	25.6849	20.9901	22.2772	22.3472	16.8002	33.624	24.6146	27.4829	21.7808
Stage 1	dS_R3	15.681	18.6228	22.6914	34.4256	20.74	20.9965	20.2319	25.5989	26.6211	22.6736	27.2758	29.1621	19.7163	24.6924	20.179	24.5667	28.2017	26.8562	20.9042	22.425	20.2421	21.2309	21.5054	19.4177	19.1067	19.5497	22.4823	29.251	32.1192	31.8276	34.3644	34.2538	29.0995	29.4326	30.5063	24.0489	25.8602	23.0038	21.2476	27.3256	21.1242	22.6713	22.6548	16.9341	32.7836	25.5071	27.4359	21.5341
Stage 2	dL_R1	16.2228	19.2174	22.7035	32.7657	20.8021	21.2349	20.4213	26.0111	25.8214	23.0047	25.7688	27.7258	20.157	25.0679	22.648	24.3569	28.5238	27.7826	21.2725	22.5599	19.596	22.317	22.9207	20.031	19.0232	20.4143	23.5491	29.5194	31.9654	32.3557	33.7519	33.6245	29.2418	29.0323	30.2373	23.9696	26.1112	23.5085	21.9304	27.432	21.1986	23.1162	22.4645	16.9546	32.9585	25.2091	27.9181	22.2447
Stage 2	dS_R1	16.5396	19.1844	23.1577	34.8234	21.5491	20.9869	20.8675	25.7808	26.4569	22.6437	26.3249	29.0178	20.8006	25.4278	22.5319	24.6894	28.5376	27.0168	21.58	22.3144	19.9158	21.9413	21.747	19.564	18.9427	19.7852	22.9823	30.4314	33.0559	31.9065	34.9527	34.5443	29.5837	30.3126	31.1433	23.9035	26.795	23.6813	21.8893	28.108	21.5272	23.519	22.334	17.1005	31.9731	25.6426	28.2612	22.324
Stage 2	dL_R2	16.0483	18.4059	22.0651	31.8258	20.15	20.6994	19.7879	25.3605	25.4344	22.2873	25.3419	27.74	20.0245	25.0196	20.921	24.2128	28.3939	27.5077	20.9093	21.5561	19.435	20.9194	21.3554	18.8722	18.7386	19.741	23.2769	29.0712	31.9549	31.8318	33.8914	33.9918	28.5413	28.8338	29.6303	23.4758	25.8495	23.4344	22.0074	26.7652	21.1927	23.8188	22.8383	17.0458	32.8174	24.677	28.065	21.5106
Stage 2	dS_R2	16.4692	18.6961	22.9282	34.2022	20.9715	21.2538	20.646	25.857	26.4913	22.1437	25.5647	28.7181	19.7416	25.5655	20.9159	24.2613	28.5596	27.0498	21.1762	22.3845	20.0826	21.5326	22.0759	19.2035	19.2641	19.8941	23.9425	29.8906	32.4986	32.3682	34.0765	34.5825	28.9249	29.6071	30.5124	23.9041	26.7327	23.4457	22.4257	27.6804	21.3407	24.4666	22.5844	17.1677	32.6268	25.5164	27.962	21.913
Stage 2	dL_R3	15.9857	18.6301	22.284	32.1627	20.3605	20.834	19.989	25.6855	25.5195	22.5304	25.455	27.5998	19.6752	24.5434	20.6514	23.8185	28.3433	27.5121	20.8053	22.058	19.0024	20.9018	22.1381	18.7185	18.1654	19.5773	23.0127	29.1844	31.2699	31.9895	33.1413	33.6972	28.7972	28.8387	29.8535	23.4424	25.8694	23.0005	21.0745	26.8042	21.0753	23.3772	22.0047	17.0002	32.8676	24.8627	27.876	21.2446
Stage 2	dS_R3	16.2736	18.7402	22.9226	34.5225	21.1561	21.2301	20.6525	25.2386	26.3632	22.2993	25.5045	28.7777	20.4669	25.0763	20.6336	24.395	28.5444	26.6224	21.2837	22.3495	19.6089	21.1166	21.9115	19.0093	18.3992	19.2193	23.0421	30.0514	32.0557	32.0329	34.0047	34.4538	29.1446	29.8501	30.718	23.7939	26.6542	23.4539	22.0478	27.7545	21.0442	23.8713	22.0048	17.1341	32.2102	25.4696	28.0074	21.6282
Stage 0	dcL_R1	16.4201	19.1655	23.0737	31.1122	19.9312	21.6921	20.1123	26.0166	25.6642	23.1248	25.903	27.2605	22.4868	25.358	20.6191	25.2852	29.1631	29.8202	20.9056	23.2302	20.4738	21.6523	22.7335	19.9759	18.9681	20.3592	23.494	28.6065	34.4978	32.7942	34.0555	34.3917	29.672	29.2205	32.0007	24.5511	25.7853	23.727	22.2858	27.0644	21.4231	23.8229	22.8105	17.0685	32.4708	24.9384	27.6682	21.9834
Stage 0	cS_R1	16.519	19.1433	22.7725	32.5567	20.8822	20.7344	20.9897	26.129	26.9451	23.0069	26.6008	29.0686	21.485	25.2564	20.637	24.7669	29.1463	29.7647	20.8087	22.6837	20.5861	22.028	22.3702	20.2205	19.6153	20.3612	23.7707	29.5668	34.4088	32.6914	34.4672	34.7741	30.3845	30.0803	31.7539	24.9658	26.4366	23.9308	22.3207	27.3297	21.8278	23.9369	22.8403	16.9601	32.07	25.468	27.627	22.4661
Stage 0	vcL_R1	16.3649	18.9836	22.8815	30.9443	19.9402	21.4445	19.674	25.4829	25.5812	23.5993	25.4961	27.1242	22.5382	25.1874	21.3988	24.2915	29.0002	30.12	20.2209	22.9321	20.6985	21.7046	22.6334	20.2416	19.239	20.4185	23.369	28.6939	33.9932	32.8497	34.0073	35.1359	29.8583	29.1887	29.9777	24.4269	25.7303	23.6354	22.1642	27.0786	21.6773	24.0029	23.1686	16.7002	32.675	24.7494	28.0785	22.3974
Stage 0	dcL_R2	16.211	19.1873	22.6017	31.0515	20.2669	21.5763	20.3212	25.2845	25.4558	23.9896	25.3078	26.9855	21.2866	25.1082	21.8943	24.3063	28.7517	29.2238	21.2472	23.1903	20.7032	21.037	22.5214	20.2089	20.0753	21.0777	24.6136	28.9002	34.351	33.2165	34.1979	34.5546	29.8855	29.0568	31.407	25.0071	25.9048	23.7241	22.2563	27.0796	21.5398	24.2602	23.011	16.895	32.4481	24.9203	27.5223	21.3925
Stage 0	cS_R2	16.1295	19.0191	22.8709	32.1694	20.7248	20.8425	20.8943	25.8867	26.5856	23.7138	26.01	28.5464	20.6753	24.9232	21.3268	24.3058	28.3719	28.5125	20.8374	23.0073	20.7515	21.5828	22.5579	19.7158	19.7121	20.5922	24.3065	29.4757	34.1331	33.1725	34.2976	34.6634	29.7919	30.2072	31.836	25.113	26.3506	23.9261	22.6132	27.0878	21.6856	24.2551	23.1647	17.128	31.5855	25.4983	27.4547	21.6829
Stage 0	vcL_R2	16.2154	19.0315	22.8529	31.2501	20.2048	21.6609	20.2558	25.3992	25.387	23.942	25.2555	27.3534	21.2363	25.1394	21.9368	24.2631	28.8245	29.5582	20.7299	22.9033	21.0089	21.1828	22.6201	20.0992	20.0442	21.0121	24.308	28.9073	34.1915	33.017	34.1297	34.8227	29.7599	29.0576	29.7149	24.653	25.9044	23.5587	22.4447	26.8213	21.4585	24.1216	22.9087	16.775	32.3785	24.9088	27.5951	21.495
Stage 0	dcL_R3	16.2925	18.7763	22.5495	31.0015	20.199	21.6342	20.0667	25.5307	25.382	23.5187	25.5556	27.4531	20.8359	24.8008	21.0378	24.3063	29.1744	29.0572	21.0878	23.1988	20.1742	21.3635	22.4295	19.8944	19.3237	20.5205	23.8558	29.06	33.8242	33.0551	34.1765	34.5229	29.8286	29.2821	31.7536	24.8003	25.7394	23.7753	22.3209	26.772	21.5312	24.0913	22.9605	17.0315	32.5594	24.5608	27.3502	21.4429
Stage 0	cS_R3	16.264	18.959	22.8215	32.6832	20.6054	20.7884	20.592	25.8978	26.4948	23.4541	26.0606	28.6341	20.5589	25.0522	21.5095	24.3058	29.1636	29.0394	20.7063	22.9623	20.5207	21.7754	22.3748	19.8789	19.5745	20.3874	23.9494	29.5645	34.1938	32.8548	34.3052	34.6416	30.0111	29.781	31.7178	24.9128	26.223	23.8513	22.3898	26.9946	21.6795	24.0189	22.9254	16.9669	31.5429	25.3043	27.4514	21.985
Stage 0	vcL_R3	16.4077	18.8846	22.5795	31.3015	20.1725	21.5459	19.9649	25.601	25.1386	23.6895	25.5783	27.3675	21.2167	24.9724	21.4347	24.2631	29.0573	29.7534	20.6644	22.7287	20.9047	21.4045	22.6324	20.1761	19.6473	20.721	23.8442	28.595	33.8367	32.9462	34.1607	35.0586	29.7987	29.0755	29.7022	24.0616	25.8611	23.5658	22.2784	26.8414	21.5146	24.0422	22.8803	16.6961	32.6268	24.7049	27.7076	21.817
Stage 1	dcL_R1	15.768	18.6809	21.4545	30.5413	19.5312	20.5778	19.2123	25.6806	25.6357	23.8115	25.7455	28.4746	21.4037	25.3971	21.8027	25.0559	29.0093	30.2336	21.129	23.0068	20.0289	20.9432	22.2886	19.531	18.5232	19.9143	23.0491	27.6044	36.4336	31.9158	33.312	33.8047	28.8019	28.8812	30.4505	23.1465	24.3701	23.0686	21.8644	24.6198	20.7587	23.5976	22.0246	17.5147	32.8708	24.4162	26.9802	21.2954
Stage 1	cS_R1	15.6347	18.6196	21.9062	33.2039	19.9822	20.0796	19.8897	25.6674	26.879	23.4635	25.7612	29.3529	21.0524	25.4735	20.9554	24.9089	28.8525	30.1034	20.9318	22.5606	19.9526	21.2199	21.7367	19.587	18.9819	19.7277	23.1373	28.291	34.1724	31.9669	32.7419	33.7571	29.6923	29.4171	30.4065	24.5509	25.2727	23.1108	21.7826	25.7426	21.0468	23.2302	22.022	16.9593	31.9002	25.0983	26.7049	21.544
Stage 1	vcL_R1	15.5737	18.4852	21.4962	30.1806	19.5402	20.5371	19.174	25.1226	25.4726	23.5075	25.8695	28.4145	21.2489	25.3719	21.1282	25.5385	28.9039	30.0163	20.6796	22.4734	20.2106	20.8754	22.1455	20.7537	18.7511	19.9306	22.8811	27.5031	34.1527	32.3908	32.9161	34.7659	29.2151	28.7369	27.9063	22.7756	24.1882	22.7997	21.3842	24.6243	20.9131	23.0952	22.2071	16.527	32.875	24.346	27.0891	21.408
Stage 1	dcL_R2	15.9317	18.9645	21.9045	31.0825	20.0669	21.0495	19.9212	25.4304	26.0244	24.1184	26.5238	29.1319	21.3876	25.6309	22.0021	24.6168	29.1842	30.5773	21.5158	22.9217	20.5452	20.6862	22.3633	20.0508	19.9172	20.9196	24.4555	27.4374	35.4368	32.7781	33.506	33.5025	29.5759	28.7068	30.8295	23.6648	24.736	23.1558	21.3402	24.6806	20.88	23.1518	22.3357	16.9845	32.6481	24.9053	27.1097	20.9799
Stage 1	cS_R2	15.9174	18.677	22.2301	33.1265	20.3248	20.0841	20.3943	25.7844	26.6551	24.0343	27.0016	29.1528	21.0868	25.2754	21.495	24.8068	28.8748	30.473	21.1941	22.6506	20.5898	21.1991	22.3962	19.5541	19.5504	20.4304	24.1448	28.3395	34.5694	32.5945	33.3864	33.8244	29.052	29.4481	30.9372	24.5729	25.3771	23.1638	22.1407	25.8574	20.9466	23.7708	22.2062	17.248	31.5855	25.3559	27.0411	21.2693
Stage 1	vcL_R2	16.1192	18.647	21.9528	31.0527	20.0048	20.9972	19.7558	25.3206	25.4169	24.0746	26.5108	29.1304	21.2219	25.3584	21.9614	24.7525	29.2959	30.7056	20.8953	22.7379	20.9802	20.7514	22.5914	20.0705	20.0155	20.9834	24.2793	27.4651	34.3483	32.5573	32.675	33.7052	28.9425	28.4962	28.2934	23.2391	24.3053	22.6546	21.9324	24.3962	20.5715	23.296	22.2037	16.7257	32.9785	24.9053	27.233	21.1329
Stage 1	dcL_R3	15.619	18.6226	21.2951	30.8275	19.8321	20.7467	19.6671	25.0352	25.7258	23.6747	25.5444	28.6829	21.0514	25.4098	21.7821	24.2255	28.9925	30.2851	20.9028	22.4839	19.4201	20.915	22.4415	19.8912	19.3533	20.5325	22.8526	27.0406	36.3555	31.6466	33.2759	33.8381	29.2886	28.2843	30.7442	23.4959	24.4573	22.9791	21.4867	24.7305	19.9819	23.5416	22.0646	17.1493	32.8538	24.6511	27.1559	21.232
Stage 1	cS_R3	15.5661	18.4575	22.005	33.1694	20.0438	19.7521	20.1123	25.6456	26.6727	23.638	25.5705	28.8025	20.9752	25.0001	21.1449	24.3676	28.4693	30.2579	20.9587	22.0853	19.3821	21.3298	21.5707	19.0909	19.3564	20.1833	22.7213	28.2653	34.0512	31.5604	32.5739	33.2865	29.6518	29.3935	30.7662	24.6728	25.4193	23.0471	21.4574	25.7203	20.2164	23.4896	22.0197	16.9834	31.7471	25.0732	26.4633	20.9011
Stage 1	vcL_R3	15.6605	18.3755	21.6189	30.111	19.6834	20.7781	19.0452	25.1245	25.335	23.4814	26.1805	28.2626	21.3257	25.4554	21.8349	24.524	28.6902	30.0011	20.383	22.2159	19.8857	20.2937	22.2628	20.7924	19.4942	20.6514	22.7005	27.0041	34.3604	31.8937	32.9846	34.7411	28.4985	28.7262	28.2096	23.017	23.9006	22.0162	21.5639	24	19.922	23.1053	22.3012	16.546	32.9031	24.6352	27.2826	21.3749
Stage 2	dcL_R1	16.0554	18.7184	22.6443	31.7164	20.9002	20.8063	20.2658	25.3403	25.8626	23.8652	25.573	28.2449	20.0755	25.6347	21.4205	24.8325	29.2327	29.776	21.2446	21.7202	20.3341	21.0429	22.5409	19.7833	18.7755	20.1666	23.3014	28.6007	31.865	32.3754	33.5619	33.6441	29.545	29.4942	32.1938	24.9513	25.854	23.5282	21.9501	25.8302	21.2953	23.1359	22.4842	16.9743	33.4535	24.6075	26.8947	21.2099
Stage 2	cS_R1	16.0115	18.9721	23.2734	33.18	21.2937	19.3892	20.6579	26.011	26.833	23.844	27.0995	29.3381	19.7771	25.2665	21.6763	24.7858	28.9756	28.7632	21.5182	21.6257	20.407	21.1087	22.1562	20.0065	19.4013	20.1472	23.5567	29.4352	33.0955	32.0662	34.9027	34.404	30.0269	29.928	31.6916	25.4767	26.5526	23.841	22.049	26.6351	21.7639	23.6787	22.4937	17.2602	31.281	25.2596	26.6028	21.4419
Stage 2	vcL_R1	16.2163	19.2339	22.8631	31.8371	21.0648	20.3519	20.4353	25.2912	25.8464	23.9657	26.738	28.3367	20.3847	25.6613	21.7086	25.0798	29.3626	30.28	21.5026	22.2295	21.0749	21.2267	22.9415	20.5497	19.5471	20.7266	23.6771	28.5392	32.0945	32.0915	33.9414	34.2515	29.5845	29.8457	28.772	24.2926	25.8504	23.6941	22.2671	25.9884	21.7294	24.0785	23.098	17.3055	32.9604	24.8149	27.0119	21.3308
Stage 2	dcL_R2	15.8321	18.5905	22.4403	30.8702	20.5001	20.1032	20.0615	25.2052	26.011	22.7827	25.7462	27.8881	20.0212	25.2775	20.4196	24.3482	29.4528	29.3841	21.5026	20.9942	20.4154	20.6403	22.195	19.8825	19.7489	20.7513	24.2872	28.1269	32.5682	32.5579	33.8526	34.4722	29.3981	29.1064	30.8273	24.3341	25.2624	23.6354	22.6154	25.8794	21.6074	24.6563	22.7741	17.3574	33.21	24.249	26.5149	20.3851
Stage 2	cS_R2	15.961	18.9769	22.992	33.348	21.1997	19.6009	20.5039	25.8715	26.8923	22.9262	26.9819	29.2583	20.4077	25.4411	21.0508	24.4501	29.2315	29.5855	21.0762	21.1079	20.8624	20.7968	22.6244	19.7823	19.7786	20.6587	24.373	29.3737	31.9997	32.2534	33.7717	33.9678	29.3347	30.2065	31.1776	25.099	25.9793	23.6311	22.1286	26.9438	21.4323	23.6272	22.8111	17.1599	30.4819	24.981	26.8745	21.1027
Stage 2	vcL_R2	15.7191	18.7175	22.3885	30.9331	20.5799	20.3246	20.1365	25.2906	25.8257	22.9162	26.2372	28.1468	20.1242	25.4392	20.6576	24.5871	29.4613	29.771	20.713	20.9901	21.0431	20.554	22.5738	20.0529	19.9979	20.9658	24.2617	27.9643	32.0317	32.227	34.3946	34.6531	29.6275	29.1814	28.6939	23.5954	24.9237	23.6532	22.2472	25.974	21.6006	24.0825	22.5489	17.2238	32.5949	24.4153	26.7411	20.641
Stage 2	dcL_R3	15.7939	18.4729	22.3767	31.2277	20.567	20.3217	20.0633	25.1724	25.8212	23.1909	25.5265	27.9662	19.7328	25.423	20.8045	24.1573	29.4424	29.1797	21.458	20.8569	20.0417	20.4413	22.3524	19.4326	18.1291	20.7434	22.694	28.3638	31.4166	32.007	33.0404	33.1737	29.5719	29.0006	31.8436	24.743	25.6913	23.1149	22.3983	25.8304	21.5517	24.0292	22.7447	17.0009	33.3321	24.3613	26.4045	20.9644
Stage 2	cS_R3	15.7554	18.7744	23.0285	33.1598	21.1564	19.4048	20.3606	25.8209	26.7584	23.2948	26.9504	29.1779	19.9882	25.2635	20.7593	24.007	29.0232	29.054	21.4028	21.4865	20.7238	20.8724	22.4959	19.7741	18.4997	20.4987	23.3445	29.3044	31.5476	32.2801	34.7275	33.2901	29.8012	30.1076	31.0249	25.3538	26.3562	23.8264	22.003	26.8537	21.6785	23.7639	22.0468	16.9924	30.2618	25.1057	26.7183	21.282
Stage 2	vcL_R3	15.7577	18.7849	22.2941	30.8387	20.499	20.3137	20.1562	25.2106	25.7417	22.83	26.3767	28.1614	19.9055	25.5393	20.5089	24.7432	29.4916	29.5452	21.2036	21.0095	20.9528	20.4337	22.4695	19.9726	18.887	20.9714	23.1814	27.9643	31.3317	32.3074	34.5055	33.7475	29.7078	29.2617	28.8048	23.6076	24.8035	23.7641	22.3416	26.0684	21.021	24.1728	22.6531	17.0218	32.6652	24.5056	26.4607	20.53
[truncated: 5 more columns]
