# Supplementary material for: Towards a gene regulatory network shaping the fins of the Princess cichlid
Source: Sci Rep. 2018 Jun 25;8:9602. doi: 10.1038/s41598-018-27977-y (PMC6018552; doi:10.1038/s41598-018-27977-y)
Supplement: Supplementary file 4 — Supplementary data 3. [file 41598_2018_27977_MOESM4_ESM.xlsx]

## Sheet: Table S1
	qPCR Primer sequences and information about candidate reference genes.
	Symbol	Gene Description	Primer Sequence (5’- 3’)	Product Size (bp)	Efficiency (E %)	R2 *	Melting Temperature (°C)	Accession ID
	actb1	Actin Beta 1	F_CCCTCTTCCAGCCTTCCTTCCT	130	97.8	0.997	85.9 ± 0.3	XM_006797985.1
			R_GTACCTCCAGACAGCACGGTGTTG
	rps18	Ribosomal Protein S18	F_CATCCCTGAGAAGTTCCAGCACA	103	96.3	0.994	77.66 ± 0.1	XM_006810970.1
			R_TCTGCCAACACCCTTGATGG
	acsl6	Acyl-CoA synthetase long chain family member 6	F_GTGGAGCAAGGCAAGGGCTG	105	102.4	0.999	78 ± 0.1	XM_006785008.1
			R_GTCATCTGGGGATGGTGGTATAGG
	actn1	Actinin alpha 1	F_CACCACCATCGCTCGTACCATC	129	92.2	0.997	83.5 ± 0.2	XM_006798812.1
			R_CCCGAGTGGTCCCTGTCG
	adcyap1b	Glucagon family neuropeptides-like	F_GAGGGAGATCCTGGGTCAGT	80	97	0.999	77.5 ± 0.1	XM_006792184.1
			R_TGCTGTTGTCGTCACCTGCAC
	angptl5	Angiopoietin-related protein 5	F_TCACAGAGTTGATGACCAAAGTGCA	105	96	0.999	83 ± 0.2	XM_006800022.1
			R_TGCAGTCTCGTCCATGAGATTGT
	angptl7	Angiopoietin-related protein 7	F_TGCTCCTAAGACTTCATCAGAAGCC	108	96.4	0.997	87.3 ± 0.1	XM_006785302.1
			R_GTTCCCAGAAACTCATCTTTAGGCAG
	anxa2a	Annexin A2-A-like	F_GGAGGGCAAAGAAGGACATGATC	70	90	0.996	76.4 ± 0.1	XM_006789315.1
			R_AGGATTACAGTTTCCAGTGAGCCAG
	atf3	Cyclic AMP-dependent transcription factor 3	F_CTGAATCACTCCAGAAGGAGTCTGA	86	104.5	0.999	76 ± 0.2	XM_006793516.1
			R_CTTCTGCTGCTTCAGCTCCTC
	atp6v1b2	V-type proton ATPase subunit B, brain isoform	F_CGTCAGCGGGAGCAGAGC	123	96.4	0.999	86.04 ± 0.2	XM_006782186.1
			R_GACACAGTTTTGTAGGTGAGGCG
	c1qtnf5	C1q tumor necrosis factor-related protein 5	F_AGACTTCAGTGCATCATCTGCCT	87	95.4	0.998	77.4 ± 0.2	XM_006795469.1
			R_GACTTGTAGGACGAGGAGGGAG
	cd63	CD63 antigen	F_CAACTTCATCTTCTGGCTATGTGGC	96	97.5	0.999	78.66 ± 0.1	XM_006794079.1
			R_GTGGGATCAGTGATCTTGAGGGT
	cnn2	Calponin-2	F_GGCGAGTCAGGCTGGGATG	103	89.2	0.997	83.03 ± 0.1	XM_006786749.1
			R_CATCTGTAGAGACATGGTGCTGTTGT
	col11a1a	Collagen alpha-1(XI) chain-like	F_ATGGTCCACAAGGTCCTCCAG	126	95.4	0.998	84.4 ± 0.2	XM_006806349.1
			R_TCTCACCTTTAGGTCCCTTAGTTCC
	col1a1a	Collagen alpha-1(I) chain-like	F_GGAACCCGCAAGAACCCAG	78	102	0.999	75.2 ± 0.2	XM_006808871.1
			R_CCAGTACTCACCGCTCTTCCAG
	csrp1a	Cysteine and glycine-rich protein 1	F_GCTATGGCTACGGAGGTGGAG	91	90.3	0.998	80.29 ± 0.3	XM_006782839.1
			R_GGGCGATGAGGAGCTTGTACT
	dcn	Decorin	F_CTGGCAAAGCTGGGTCTGAG	82	97	0.999	78 ± 0.1	XM_006780766.1
			R_GCTCTCGCAGGTGGGGTG
	dpysl5a	Dihydropyrimidinase-related protein 5-like	F_GCTAAGATGCAGGGTAAGGTGG	147	112	0.997	87.2 ± 0.2	XM_006792763.1
			R_GCTGGGTGTGTTTGGGTCGAG
	ecrg4a	Augurin / Esophageal cancer related gene 4	F_GAGCAGAGGCTGGAGGC	102	108	0.999	81.02 ± 0.2	XM_006788273.1
			R_CGGGGCAATGGGAGCGT
	egr1	Early growth response protein 1	F_GCTGGAGGAGGTGATGATGCTCAG	157	91.5	0.997	88.2 ± 0.1	XM_006781510.1
			R_TGGCTTCTCACAGTTGAAGGGG
	egr2b	Early growth response protein 2b	F_GTGGCAGCAGATGGCTTGATGG	117	92.3	0.998	81.2 ± 0.2	XM_006801647.1
			R_GGTGAAGGTCTGGTTGCGATGG
	fosl2	Fos-related antigen 2	F_CGAGATGCTGCAAGGGGAAAC	124	95	0.997	85.09 ± 0.2	XM_006799391.1
			R_CACGGGATTGTGGGCAACAAG
	foxc1	Forkhead box C1-A	F_GTGGGGGATACACGGGGATG	111	97.7	0.999	82.56 ± 0.1	XM_006786420.1
			R_GAGGCTGGGGTGTGTAGGG
	foxd3	Forkhead Box Protein D3	F_AGACGTGAGATGACCCTGTCTG	128	94.5	0.998	80.3 ± 0.2	XM_006803975.1
			R_ACCCTCTCCATGCCCTCCT
	foxj1	Forkhead box protein J1	F_GAGGGGACCATGCTGGGG	120	90.6	0.997	83.3 ± 0.1	XM_006805325.1
			R_GGAGAGCAGAGGGGAGCTG
	foxp1b	Forkhead box protein P1-B	F_GGGGCTGTGTGGACAGTGG	126	89.5	0.996	85.4 ± 0.2	XM_006784745.1
			R_GGCAGCAGAGAGGGTCGG
	gnao1a	Guanine nucleotide-binding protein G(o) subunit alpha	F_CCCGTTGTTTACAGCAACACCATCC	125	94	0.996	86 ± 0.2	XM_006795802.1
			R_CTGACCACATCGCACACCATCTT
	gng3	guanine nucleotide-binding protein subunit gamma-3	F_CACCCCAGTGAACAGCACCA	106	95.9	0.998	80.1 ± 0.2	XM_006799454.1
			R_GGCTGCTGCCTTTGATACCTT
	gpm6aa	Neuronal membrane glycoprotein M6-a	F_CATCCTGCTAATGGTGGAGGGA	119	94.2	0.997	88.1 ± 0.1	XM_006798849.1
			R_TGTATGTCAGCATGATGAACCAGGC
	hfh1	Forkhead box protein Q1	F_CTGCTGTGCTTCTGAGCTGAG	81	107.5	0.998	78.68 ± 0.1	XM_006797883.1
			R_GATAACCGTCTCCTCTCGGTAACC
	id1	DNA-binding protein inhibitor ID-1	F_AGCATCTCAGTGGAGAACGGATG	89	101.3	0.999	80 ± 0.2	XM_006784681.1
			R_GGTTGATGTGATGTGATGGGGCG
	ifitm5	Interferon-induced transmembrane protein 5	F_CTGCCTGGGTTTCATGGCG	90	97	0.999	77.3 ± 0.1	XM_006782459.1
			R_TCCGAACACTCCTGAGCCAG
	irf8	Interferon regulatory factor 8	F_CCAGGGCAGTGTCAATGCTTTCC	74	95.4	0.998	80.1 ± 0.2	XM_006780015.1
			R_GGCAGAGGGCTGAACTGAGAC
	islr2	Immunoglobulin superfamily containing leucine-rich repeat 2	F_CCTGAACATCTGAAGGGTACGATGG	74	98.6	0.999	78.1 ± 0.2	XM_006789282.1
			R_GTTATAGTGACAGCAGGGGGCT
	kitf5a	Kinesin heavy chain isoform 5A	F_AGCTCTCATTCCTGCACGAGC	75	89.4	0.994	76.3 ± 0.1	XM_006785438.1
			R_GCGGGCGACAGTCTCCT
	mab21l1	protein mab-21-like 1	F_CAGCCATCGCCAAAACCATCC	74	98.6	0.998	85.5 ± 0.1	XM_006796574.1
			R_CTCCTGCACCTCCACCTCCT
	mmp14b	Matrix metalloproteinase-14	F_ATTAGCGTGTGGCAGGGCG	85	91.5	0.997	78 ± 0.1	XM_006802779.1
			R_TGGCTTTGTAGAAGTAGGTGTACGC
	mmp2	Matrix metalloproteinase-2	F_CGCTGGTGTGCCACTACTG	80	98.6	0.997	82.6 ± 0.1	XM_006780479.1
			R_CCCACTGTTGACATTGCAGTTTCAG
	myc	Transcriptional regulator Myc	F_GGACGAACAGGAGGAAGAGGAG	112	96.5	0.999	81 ± 0.1	XM_006795001.1
			R_CACGAGTGGGCTGGGGTG
	pfkpa	6-phosphofructokinase type C-like	F_CGCCATCACTACTACCTGTGACC	101	95.5	0.998	77.07 ± 0.2	XM_006806365.1
			R_CCAGATAGCCACAGTAGCCTCCC
	plzf	Promyelocytic leukemia zinc finger protein	F_GCTGTGGAGCAGCACAGAAAGATG	98	95.6	0.998	78 ± 0.2	XM_006785089.1
			R_TGCATTCGTAGACGGAGGCTG
	postnb	periostin	F_GCCCTCAAAGCTCTTCTGTCTTTCC	100	110	0.995	81 ± 0.1	XM_006796584.1
			R_TGTTGTTGCCCTCCAGTGTCTC
	rest	RE1-silencing transcription factor	F_CTGACCCGACACATGAGGACTCAC	117	94	0.998	80.22 ± 0.2	XM_006798918.1
			R_GCCATTGTGGACCTGTCGAGC
	sgk1	Serine/threonine-protein kinase 1	F_CCCTCTCCTCCTCCCAGTCC	118	90.2	0.997	84.03 ± 0.1	XM_006797187.1
			R_CCTTTCCGAAGCTGCCCTTG
	snap25a	Synaptosomal-associated protein 25-A	F_GCTGGACGAGCAGGGAGAG	133	92	0.998	83.2 ± 0.2	XM_006792949.1
			R_GTTACATGGACAGGAGCAAAGACC
	socs3a	Suppressor of cytokine signaling 3	F_CAACCCTCTCCACCTCACCTC	79	92.1	0.997	79.21 ± 0.1	XM_006791394.1
			R_CGCTATGCCCGCTTTCTTGG
	spon2b	Spondin-2	F_CCATTGCGAAGGTCACACTGAC	136	91	0.998	80.2 ± 0.1	XM_006804560.1
			R_CAGTCCAGAGGGGTATTTATGAGCT
	tagln2	Transgelin-2	F_ACCCCACCTGCATTCACCA	136	95.5	0.999	84 ± 0.2	XM_006802133.1
			R_CACCAGCCTTTCCTCCAGTTCC
	thbs3a	Thrombospondin-3a	F_GGAGGTCGCCATCATGGGG	90	111	0.996	78.3 ± 0.2	XM_006809258.1
			R_GCGTTCTGCATGTTCACTGTGTGG
	thbs4b	Thrombospondin-4-B	F_CAGCAGAAGGTGTTGAATGTGGAC	95	96.2	0.998	81.1 ± 0.2	XM_006796741.1
			R_GCAGGGGTTAAACTGACACTCGTC
	txn	Thioredoxin	F_CCCTGCAAACAGATTGCCCC	104	97.6	0.999	80.1 ± 0.2	XM_006809626.1
			R_CTCACATCCTCTGCCTCATCGAC
	vdra	Vitamin D3 receptor A	F_CCTGCTCTCCCCAGATCGTCC	154	89.2	0.995	85.1 ± 0.1	XM_006785278.1
			R_CAGGTCAGCCAGCTTCTGGATC
	zgc:136929	C-terminal-binding protein 1	F_GGCTGGGGAACACACCATG	130	91.2	0.997	87.7 ± 0.1	XM_006804531.1
			R_GCAGTCTCGCCCGTCCAG
	(*) R2, correlation coefficient of the slope of the standard curve.
